# Supplementary material for: Impact of Pharmacovigilance Interventions Targeting Fluoroquinolones on Antibiotic Use in the Netherlands and the United Kingdom
Source: Pharmacoepidemiol Drug Saf. 2025 Jan 16;34(2):e70081. doi: 10.1002/pds.70081 (PMC11739677; doi:10.1002/pds.70081)
Supplement: Supplementary file 2 — Data S2. [file PDS-34-e70081-s001.xlsx]

## Sheet: concept list
S2 - Supplementary material
List of risk factors	comment
aortic aneurysm	see sheets icd10, icd9, icpc and medcodes
aortic valve disorder	see sheets icd10, icd9, icpc and medcodes
cerebrovascular diseases	see sheets icd10, icd9, icpc and medcodes
concomitant glucocorticoid use	ATC codes H02*
dislipidemia	see sheets icd10, icd9, icpc and medcodes
dissection of aorta	see sheets icd10, icd9, icpc and medcodes
hypertension	see sheets icd10, icd9, icpc and medcodes
ischemic heart diseases	see sheets icd10, icd9, icpc and medcodes
prior lipid-lowering medication use	ATC codes C10*
prior tobacco use	see sheets icd10, icd9, icpc and medcodes
renal impairment	see sheets icd10, icd9, icpc and medcodes
solid organ transplant	see sheets icd10, icd9, icpc and medcodes
tendinitis	see sheets icd10, icd9, icpc and medcodes
tendon rupture	see sheets icd10, icd9, icpc and medcodes
List of indications	comment
lower respiratory tract infections	see sheets icd10, icd9, icpc and medcodes
upper respiratory tract infections	see sheets icd10, icd9, icpc and medcodes
urinary tract infections	see sheets icd10, icd9, icpc and medcodes
skin and soft tissue infections	see sheets icd10, icd9, icpc and medcodes
other infections*	see sheets icd10, icd9, icpc and medcodes
*other groups of infections were grouped due to low numbers

## Sheet: icd9
ICD-9 code list
code	concept	system
272	dyslipidemia	icd9
2720	dyslipidemia	icd9
2721	dyslipidemia	icd9
2722	dyslipidemia	icd9
2723	dyslipidemia	icd9
2724	dyslipidemia	icd9
2725	dyslipidemia	icd9
2726	dyslipidemia	icd9
2727	dyslipidemia	icd9
2728	dyslipidemia	icd9
2729	dyslipidemia	icd9
401	hypertension	icd9
4010	hypertension	icd9
4011	hypertension	icd9
4019	hypertension	icd9
402	hypertension	icd9
4020	hypertension	icd9
40200	hypertension	icd9
40201	hypertension	icd9
4021	hypertension	icd9
40210	hypertension	icd9
40211	hypertension	icd9
4029	hypertension	icd9
40290	hypertension	icd9
40291	hypertension	icd9
403	hypertension	icd9
4030	hypertension	icd9
40300	hypertension	icd9
40301	hypertension	icd9
4031	hypertension	icd9
40310	hypertension	icd9
40311	hypertension	icd9
4039	hypertension	icd9
40390	hypertension	icd9
40391	hypertension	icd9
404	hypertension	icd9
4040	hypertension	icd9
40400	hypertension	icd9
40401	hypertension	icd9
40402	hypertension	icd9
40403	hypertension	icd9
40404	hypertension	icd9
4041	hypertension	icd9
40410	hypertension	icd9
40411	hypertension	icd9
40412	hypertension	icd9
40413	hypertension	icd9
4049	hypertension	icd9
40490	hypertension	icd9
40491	hypertension	icd9
40492	hypertension	icd9
40493	hypertension	icd9
405	hypertension	icd9
4050	hypertension	icd9
40501	hypertension	icd9
40509	hypertension	icd9
4051	hypertension	icd9
40511	hypertension	icd9
40519	hypertension	icd9
4059	hypertension	icd9
40591	hypertension	icd9
40599	hypertension	icd9
4100	ischemic heart disease	icd9
41000	ischemic heart disease	icd9
41001	ischemic heart disease	icd9
41002	ischemic heart disease	icd9
4101	ischemic heart disease	icd9
41010	ischemic heart disease	icd9
41011	ischemic heart disease	icd9
41012	ischemic heart disease	icd9
4102	ischemic heart disease	icd9
41020	ischemic heart disease	icd9
41021	ischemic heart disease	icd9
41022	ischemic heart disease	icd9
4103	ischemic heart disease	icd9
41030	ischemic heart disease	icd9
41031	ischemic heart disease	icd9
41032	ischemic heart disease	icd9
4104	ischemic heart disease	icd9
41040	ischemic heart disease	icd9
41041	ischemic heart disease	icd9
41042	ischemic heart disease	icd9
4105	ischemic heart disease	icd9
41050	ischemic heart disease	icd9
41051	ischemic heart disease	icd9
41052	ischemic heart disease	icd9
4106	ischemic heart disease	icd9
41060	ischemic heart disease	icd9
41061	ischemic heart disease	icd9
41062	ischemic heart disease	icd9
4107	ischemic heart disease	icd9
41070	ischemic heart disease	icd9
41071	ischemic heart disease	icd9
41072	ischemic heart disease	icd9
4108	ischemic heart disease	icd9
41080	ischemic heart disease	icd9
41081	ischemic heart disease	icd9
41082	ischemic heart disease	icd9
4109	ischemic heart disease	icd9
41090	ischemic heart disease	icd9
41091	ischemic heart disease	icd9
41092	ischemic heart disease	icd9
411	ischemic heart disease	icd9
4110	ischemic heart disease	icd9
4111	ischemic heart disease	icd9
4118	ischemic heart disease	icd9
41181	ischemic heart disease	icd9
41189	ischemic heart disease	icd9
412	ischemic heart disease	icd9
413	ischemic heart disease	icd9
4130	ischemic heart disease	icd9
4131	ischemic heart disease	icd9
4139	ischemic heart disease	icd9
414	ischemic heart disease	icd9
4140	ischemic heart disease	icd9
41400	ischemic heart disease	icd9
41401	ischemic heart disease	icd9
41402	ischemic heart disease	icd9
41403	ischemic heart disease	icd9
41404	ischemic heart disease	icd9
41405	ischemic heart disease	icd9
41406	ischemic heart disease	icd9
41407	ischemic heart disease	icd9
4141	ischemic heart disease	icd9
41410	ischemic heart disease	icd9
41411	ischemic heart disease	icd9
41412	ischemic heart disease	icd9
41419	ischemic heart disease	icd9
4142	ischemic heart disease	icd9
4143	ischemic heart disease	icd9
4144	ischemic heart disease	icd9
4148	ischemic heart disease	icd9
4149	ischemic heart disease	icd9
430	cerebrovascular diseases	icd9
431	cerebrovascular diseases	icd9
432	cerebrovascular diseases	icd9
4320	cerebrovascular diseases	icd9
4321	cerebrovascular diseases	icd9
4329	cerebrovascular diseases	icd9
433	cerebrovascular diseases	icd9
4330	cerebrovascular diseases	icd9
43300	cerebrovascular diseases	icd9
43301	cerebrovascular diseases	icd9
4331	cerebrovascular diseases	icd9
43310	cerebrovascular diseases	icd9
43311	cerebrovascular diseases	icd9
4332	cerebrovascular diseases	icd9
43320	cerebrovascular diseases	icd9
43321	cerebrovascular diseases	icd9
4333	cerebrovascular diseases	icd9
43330	cerebrovascular diseases	icd9
43331	cerebrovascular diseases	icd9
4338	cerebrovascular diseases	icd9
43380	cerebrovascular diseases	icd9
43381	cerebrovascular diseases	icd9
4339	cerebrovascular diseases	icd9
43390	cerebrovascular diseases	icd9
43391	cerebrovascular diseases	icd9
438	cerebrovascular diseases	icd9
441	dissection of aorta	icd9
4410	dissection of aorta	icd9
44100	dissection of aorta	icd9
44101	dissection of aorta	icd9
44102	dissection of aorta	icd9
44103	dissection of aorta	icd9
4411	aortic aneurysm	icd9
4412	aortic aneurysm	icd9
4413	aortic aneurysm	icd9
4414	aortic aneurysm	icd9
4415	aortic aneurysm	icd9
4419	aortic aneurysm	icd9
584	renal impairment	icd9
5845	renal impairment	icd9
5846	renal impairment	icd9
5847	renal impairment	icd9
5848	renal impairment	icd9
5849	renal impairment	icd9
585	renal impairment	icd9
5851	renal impairment	icd9
5852	renal impairment	icd9
5853	renal impairment	icd9
5854	renal impairment	icd9
5855	renal impairment	icd9
5856	renal impairment	icd9
5859	renal impairment	icd9
586	renal impairment	icd9
72611	tendinitis	icd9
72664	tendinitis	icd9
72671	tendinitis	icd9
72672	tendinitis	icd9
7269	tendinitis	icd9
72690	tendinitis	icd9
7270	tendinitis	icd9
72700	tendinitis	icd9
7276	tendon rupture	icd9
72760	tendon rupture	icd9
72762	tendon rupture	icd9
72763	tendon rupture	icd9
72764	tendon rupture	icd9
72765	tendon rupture	icd9
72766	tendon rupture	icd9
72767	tendon rupture	icd9
72768	tendon rupture	icd9
72769	tendon rupture	icd9
V42	solid organ transplant	icd9
V420	solid organ transplant	icd9
V421	solid organ transplant	icd9
V422	solid organ transplant	icd9
V423	solid organ transplant	icd9
V424	solid organ transplant	icd9
V425	solid organ transplant	icd9
V426	solid organ transplant	icd9
V427	solid organ transplant	icd9
V428	solid organ transplant	icd9
V4281	solid organ transplant	icd9
V4282	solid organ transplant	icd9
V4283	solid organ transplant	icd9
V4284	solid organ transplant	icd9
V4289	solid organ transplant	icd9
V429	solid organ transplant	icd9
0010	other infections	icd9
0011	other infections	icd9
0019	other infections	icd9
0020	other infections	icd9
0021	other infections	icd9
0022	other infections	icd9
0023	other infections	icd9
0029	other infections	icd9
0030	other infections	icd9
0031	other infections	icd9
00320	other infections	icd9
00321	other infections	icd9
00322	other infections	icd9
00323	other infections	icd9
00324	other infections	icd9
00329	other infections	icd9
0038	other infections	icd9
0039	other infections	icd9
0040	other infections	icd9
0041	other infections	icd9
0042	other infections	icd9
0043	other infections	icd9
0048	other infections	icd9
0049	other infections	icd9
0050	other infections	icd9
0051	other infections	icd9
0052	other infections	icd9
0053	other infections	icd9
0054	other infections	icd9
00589	other infections	icd9
0059	other infections	icd9
0060	other infections	icd9
0061	other infections	icd9
0062	other infections	icd9
0063	other infections	icd9
0064	other infections	icd9
0065	other infections	icd9
0066	other infections	icd9
0068	other infections	icd9
0069	other infections	icd9
0070	other infections	icd9
0071	other infections	icd9
0072	other infections	icd9
0073	other infections	icd9
0074	other infections	icd9
0075	other infections	icd9
0078	other infections	icd9
0079	other infections	icd9
00800	other infections	icd9
00801	other infections	icd9
00802	other infections	icd9
00803	other infections	icd9
00804	other infections	icd9
00809	other infections	icd9
0081	other infections	icd9
0082	other infections	icd9
0083	other infections	icd9
00841	other infections	icd9
00842	other infections	icd9
00843	other infections	icd9
00844	other infections	icd9
00845	other infections	icd9
00846	other infections	icd9
00847	other infections	icd9
00849	other infections	icd9
0085	other infections	icd9
00861	other infections	icd9
00862	other infections	icd9
00863	other infections	icd9
00864	other infections	icd9
00865	other infections	icd9
00866	other infections	icd9
00867	other infections	icd9
00869	other infections	icd9
0088	other infections	icd9
0090	other infections	icd9
0091	other infections	icd9
0092	other infections	icd9
0093	other infections	icd9
01000	other infections	icd9
01001	other infections	icd9
01002	other infections	icd9
01003	other infections	icd9
01004	other infections	icd9
01005	other infections	icd9
01006	other infections	icd9
01010	other infections	icd9
01011	other infections	icd9
01012	other infections	icd9
01013	other infections	icd9
01014	other infections	icd9
01015	other infections	icd9
01016	other infections	icd9
01080	other infections	icd9
01081	other infections	icd9
01082	other infections	icd9
01083	other infections	icd9
01084	other infections	icd9
01085	other infections	icd9
01086	other infections	icd9
01090	other infections	icd9
01091	other infections	icd9
01092	other infections	icd9
01093	other infections	icd9
01094	other infections	icd9
01095	other infections	icd9
01096	other infections	icd9
01100	other infections	icd9
01101	other infections	icd9
01102	other infections	icd9
01103	other infections	icd9
01104	other infections	icd9
01105	other infections	icd9
01106	other infections	icd9
01110	other infections	icd9
01111	other infections	icd9
01112	other infections	icd9
01113	other infections	icd9
01114	other infections	icd9
01115	other infections	icd9
01116	other infections	icd9
01120	other infections	icd9
01121	other infections	icd9
01122	other infections	icd9
01123	other infections	icd9
01124	other infections	icd9
01125	other infections	icd9
01126	other infections	icd9
01130	other infections	icd9
01131	other infections	icd9
01132	other infections	icd9
01133	other infections	icd9
01134	other infections	icd9
01135	other infections	icd9
01136	other infections	icd9
01140	other infections	icd9
01141	other infections	icd9
01142	other infections	icd9
01143	other infections	icd9
01144	other infections	icd9
01145	other infections	icd9
01146	other infections	icd9
01150	other infections	icd9
01151	other infections	icd9
01152	other infections	icd9
01153	other infections	icd9
01154	other infections	icd9
01155	other infections	icd9
01156	other infections	icd9
01160	other infections	icd9
01161	other infections	icd9
01162	other infections	icd9
01163	other infections	icd9
01164	other infections	icd9
01165	other infections	icd9
01166	other infections	icd9
01170	other infections	icd9
01171	other infections	icd9
01172	other infections	icd9
01173	other infections	icd9
01174	other infections	icd9
01175	other infections	icd9
01176	other infections	icd9
01180	other infections	icd9
01181	other infections	icd9
01182	other infections	icd9
01183	other infections	icd9
01184	other infections	icd9
01185	other infections	icd9
01186	other infections	icd9
01190	other infections	icd9
01191	other infections	icd9
01192	other infections	icd9
01193	other infections	icd9
01194	other infections	icd9
01195	other infections	icd9
01196	other infections	icd9
01200	other infections	icd9
01201	other infections	icd9
01202	other infections	icd9
01203	other infections	icd9
01204	other infections	icd9
01205	other infections	icd9
01206	other infections	icd9
01210	other infections	icd9
01211	other infections	icd9
01212	other infections	icd9
01213	other infections	icd9
01214	other infections	icd9
01215	other infections	icd9
01216	other infections	icd9
01220	other infections	icd9
01221	other infections	icd9
01222	other infections	icd9
01223	other infections	icd9
01224	other infections	icd9
01225	other infections	icd9
01226	other infections	icd9
01230	other infections	icd9
01231	other infections	icd9
01232	other infections	icd9
01233	other infections	icd9
01234	other infections	icd9
01235	other infections	icd9
01236	other infections	icd9
01280	other infections	icd9
01281	other infections	icd9
01282	other infections	icd9
01283	other infections	icd9
01284	other infections	icd9
01285	other infections	icd9
01286	other infections	icd9
01300	other infections	icd9
01301	other infections	icd9
01302	other infections	icd9
01303	other infections	icd9
01304	other infections	icd9
01305	other infections	icd9
01306	other infections	icd9
01310	other infections	icd9
01311	other infections	icd9
01312	other infections	icd9
01313	other infections	icd9
01314	other infections	icd9
01315	other infections	icd9
01316	other infections	icd9
01320	other infections	icd9
01321	other infections	icd9
01322	other infections	icd9
01323	other infections	icd9
01324	other infections	icd9
01325	other infections	icd9
01326	other infections	icd9
01330	other infections	icd9
01331	other infections	icd9
01332	other infections	icd9
01333	other infections	icd9
01334	other infections	icd9
01335	other infections	icd9
01336	other infections	icd9
01340	other infections	icd9
01341	other infections	icd9
01342	other infections	icd9
01343	other infections	icd9
01344	other infections	icd9
01345	other infections	icd9
01346	other infections	icd9
01350	other infections	icd9
01351	other infections	icd9
01352	other infections	icd9
01353	other infections	icd9
01354	other infections	icd9
01355	other infections	icd9
01356	other infections	icd9
01360	other infections	icd9
01361	other infections	icd9
01362	other infections	icd9
01363	other infections	icd9
01364	other infections	icd9
01365	other infections	icd9
01366	other infections	icd9
01380	other infections	icd9
01381	other infections	icd9
01382	other infections	icd9
01383	other infections	icd9
01384	other infections	icd9
01385	other infections	icd9
01386	other infections	icd9
01390	other infections	icd9
01391	other infections	icd9
01392	other infections	icd9
01393	other infections	icd9
01394	other infections	icd9
01395	other infections	icd9
01396	other infections	icd9
01400	other infections	icd9
01401	other infections	icd9
01402	other infections	icd9
01403	other infections	icd9
01404	other infections	icd9
01405	other infections	icd9
01406	other infections	icd9
01480	other infections	icd9
01481	other infections	icd9
01482	other infections	icd9
01483	other infections	icd9
01484	other infections	icd9
01485	other infections	icd9
01486	other infections	icd9
01500	other infections	icd9
01501	other infections	icd9
01502	other infections	icd9
01503	other infections	icd9
01504	other infections	icd9
01505	other infections	icd9
01506	other infections	icd9
01510	other infections	icd9
01511	other infections	icd9
01512	other infections	icd9
01513	other infections	icd9
01514	other infections	icd9
01515	other infections	icd9
01516	other infections	icd9
01520	other infections	icd9
01521	other infections	icd9
01522	other infections	icd9
01523	other infections	icd9
01524	other infections	icd9
01525	other infections	icd9
01526	other infections	icd9
01550	other infections	icd9
01551	other infections	icd9
01552	other infections	icd9
01553	other infections	icd9
01554	other infections	icd9
01555	other infections	icd9
01556	other infections	icd9
01560	other infections	icd9
01561	other infections	icd9
01562	other infections	icd9
01563	other infections	icd9
01564	other infections	icd9
01565	other infections	icd9
01566	other infections	icd9
01570	other infections	icd9
01571	other infections	icd9
01572	other infections	icd9
01573	other infections	icd9
01574	other infections	icd9
01575	other infections	icd9
01576	other infections	icd9
01580	other infections	icd9
01581	other infections	icd9
01582	other infections	icd9
01583	other infections	icd9
01584	other infections	icd9
01585	other infections	icd9
01586	other infections	icd9
01590	other infections	icd9
01591	other infections	icd9
01592	other infections	icd9
01593	other infections	icd9
01594	other infections	icd9
01595	other infections	icd9
01596	other infections	icd9
01600	other infections	icd9
01601	other infections	icd9
01602	other infections	icd9
01603	other infections	icd9
01604	other infections	icd9
01605	other infections	icd9
01606	other infections	icd9
01610	other infections	icd9
01611	other infections	icd9
01612	other infections	icd9
01613	other infections	icd9
01614	other infections	icd9
01615	other infections	icd9
01616	other infections	icd9
01620	other infections	icd9
01621	other infections	icd9
01622	other infections	icd9
01623	other infections	icd9
01624	other infections	icd9
01625	other infections	icd9
01626	other infections	icd9
01630	other infections	icd9
01631	other infections	icd9
01632	other infections	icd9
01633	other infections	icd9
01634	other infections	icd9
01635	other infections	icd9
01636	other infections	icd9
01640	other infections	icd9
01641	other infections	icd9
01642	other infections	icd9
01643	other infections	icd9
01644	other infections	icd9
01645	other infections	icd9
01646	other infections	icd9
01650	other infections	icd9
01651	other infections	icd9
01652	other infections	icd9
01653	other infections	icd9
01654	other infections	icd9
01655	other infections	icd9
01656	other infections	icd9
01660	other infections	icd9
01661	other infections	icd9
01662	other infections	icd9
01663	other infections	icd9
01664	other infections	icd9
01665	other infections	icd9
01666	other infections	icd9
01670	other infections	icd9
01671	other infections	icd9
01672	other infections	icd9
01673	other infections	icd9
01674	other infections	icd9
01675	other infections	icd9
01676	other infections	icd9
01690	other infections	icd9
01691	other infections	icd9
01692	other infections	icd9
01693	other infections	icd9
01694	other infections	icd9
01695	other infections	icd9
01696	other infections	icd9
01700	other infections	icd9
01701	other infections	icd9
01702	other infections	icd9
01703	other infections	icd9
01704	other infections	icd9
01705	other infections	icd9
01706	other infections	icd9
01710	other infections	icd9
01711	other infections	icd9
01712	other infections	icd9
01713	other infections	icd9
01714	other infections	icd9
01715	other infections	icd9
01716	other infections	icd9
01720	other infections	icd9
01721	other infections	icd9
01722	other infections	icd9
01723	other infections	icd9
01724	other infections	icd9
01725	other infections	icd9
01726	other infections	icd9
01730	other infections	icd9
01731	other infections	icd9
01732	other infections	icd9
01733	other infections	icd9
01734	other infections	icd9
01735	other infections	icd9
01736	other infections	icd9
01740	other infections	icd9
01741	other infections	icd9
01742	other infections	icd9
01743	other infections	icd9
01744	other infections	icd9
01745	other infections	icd9
01746	other infections	icd9
01750	other infections	icd9
01751	other infections	icd9
01752	other infections	icd9
01753	other infections	icd9
01754	other infections	icd9
01755	other infections	icd9
01756	other infections	icd9
01760	other infections	icd9
01761	other infections	icd9
01762	other infections	icd9
01763	other infections	icd9
01764	other infections	icd9
01765	other infections	icd9
01766	other infections	icd9
01770	other infections	icd9
01771	other infections	icd9
01772	other infections	icd9
01773	other infections	icd9
01774	other infections	icd9
01775	other infections	icd9
01776	other infections	icd9
01780	other infections	icd9
01781	other infections	icd9
01782	other infections	icd9
01783	other infections	icd9
01784	other infections	icd9
01785	other infections	icd9
01786	other infections	icd9
01790	other infections	icd9
01791	other infections	icd9
01792	other infections	icd9
01793	other infections	icd9
01794	other infections	icd9
01795	other infections	icd9
01796	other infections	icd9
01800	other infections	icd9
01801	other infections	icd9
01802	other infections	icd9
01803	other infections	icd9
01804	other infections	icd9
01805	other infections	icd9
01806	other infections	icd9
01880	other infections	icd9
01881	other infections	icd9
01882	other infections	icd9
01883	other infections	icd9
01884	other infections	icd9
01885	other infections	icd9
01886	other infections	icd9
01890	other infections	icd9
01891	other infections	icd9
01892	other infections	icd9
01893	other infections	icd9
01894	other infections	icd9
01895	other infections	icd9
01896	other infections	icd9
0200	other infections	icd9
0201	other infections	icd9
0202	other infections	icd9
0203	other infections	icd9
0204	other infections	icd9
0205	other infections	icd9
0208	other infections	icd9
0209	other infections	icd9
0210	other infections	icd9
0211	other infections	icd9
0212	other infections	icd9
0213	other infections	icd9
0218	other infections	icd9
0219	other infections	icd9
0220	other infections	icd9
0221	other infections	icd9
0222	other infections	icd9
0223	other infections	icd9
0228	other infections	icd9
0229	other infections	icd9
0230	other infections	icd9
0231	other infections	icd9
0232	other infections	icd9
0233	other infections	icd9
0238	other infections	icd9
0239	other infections	icd9
024	other infections	icd9
025	other infections	icd9
0260	other infections	icd9
0261	other infections	icd9
0269	other infections	icd9
0270	other infections	icd9
0271	other infections	icd9
0272	other infections	icd9
0278	other infections	icd9
0279	other infections	icd9
0300	other infections	icd9
0301	other infections	icd9
0302	other infections	icd9
0303	other infections	icd9
0308	other infections	icd9
0309	other infections	icd9
0310	other infections	icd9
0311	other infections	icd9
0312	other infections	icd9
0318	other infections	icd9
0319	other infections	icd9
0320	other infections	icd9
0321	other infections	icd9
0322	other infections	icd9
0323	other infections	icd9
03281	other infections	icd9
03282	other infections	icd9
03283	other infections	icd9
03284	other infections	icd9
03285	other infections	icd9
03289	other infections	icd9
0329	other infections	icd9
0330	upper respiratory tract infections	icd9
0331	upper respiratory tract infections	icd9
0338	upper respiratory tract infections	icd9
0339	upper respiratory tract infections	icd9
0340	upper respiratory tract infections	icd9
0341	upper respiratory tract infections	icd9
035	skin and soft tissue infections	icd9
0360	other infections	icd9
0361	other infections	icd9
0362	other infections	icd9
0363	other infections	icd9
03640	other infections	icd9
03641	other infections	icd9
03642	other infections	icd9
03643	other infections	icd9
03681	other infections	icd9
03682	other infections	icd9
03689	other infections	icd9
0369	other infections	icd9
037	other infections	icd9
0380	other infections	icd9
03810	other infections	icd9
03811	other infections	icd9
03812	other infections	icd9
03819	other infections	icd9
0382	other infections	icd9
0383	other infections	icd9
03840	other infections	icd9
03841	other infections	icd9
03842	other infections	icd9
03843	other infections	icd9
03844	other infections	icd9
03849	other infections	icd9
0388	other infections	icd9
0389	other infections	icd9
0390	other infections	icd9
0391	other infections	icd9
0392	other infections	icd9
0393	other infections	icd9
0398	other infections	icd9
0399	other infections	icd9
0400	other infections	icd9
0401	other infections	icd9
0403	other infections	icd9
04041	other infections	icd9
04042	other infections	icd9
04081	other infections	icd9
04082	other infections	icd9
04089	other infections	icd9
04100	other infections	icd9
04101	other infections	icd9
04102	other infections	icd9
04103	other infections	icd9
04104	other infections	icd9
04105	other infections	icd9
04109	other infections	icd9
04110	other infections	icd9
04111	other infections	icd9
04112	other infections	icd9
04119	other infections	icd9
0412	other infections	icd9
0413	other infections	icd9
04141	other infections	icd9
04142	other infections	icd9
04143	other infections	icd9
04149	other infections	icd9
0415	other infections	icd9
0416	other infections	icd9
0417	other infections	icd9
04181	other infections	icd9
04181	other infections	icd9
04182	other infections	icd9
04183	other infections	icd9
04184	other infections	icd9
04185	other infections	icd9
04186	other infections	icd9
04189	other infections	icd9
0419	other infections	icd9
05410	other infections	icd9
05411	other infections	icd9
05412	other infections	icd9
05413	other infections	icd9
05419	other infections	icd9
05821	other infections	icd9
05829	other infections	icd9
05881	other infections	icd9
05882	other infections	icd9
05889	other infections	icd9
0730	other infections	icd9
0730	other infections	icd9
0737	other infections	icd9
0738	other infections	icd9
0739	other infections	icd9
0760	other infections	icd9
0761	other infections	icd9
0769	other infections	icd9
0770	other infections	icd9
07798	other infections	icd9
07811	other infections	icd9
0783	other infections	icd9
07888	other infections	icd9
0790	other infections	icd9
0791	other infections	icd9
0792	other infections	icd9
0793	other infections	icd9
0794	other infections	icd9
07950	other infections	icd9
07951	other infections	icd9
07952	other infections	icd9
07953	other infections	icd9
07959	other infections	icd9
0796	other infections	icd9
07982	other infections	icd9
07988	other infections	icd9
07989	other infections	icd9
07998	other infections	icd9
07999	other infections	icd9
0870	other infections	icd9
0871	other infections	icd9
0879	other infections	icd9
0880	other infections	icd9
08881	other infections	icd9
0900	other infections	icd9
0901	other infections	icd9
0902	other infections	icd9
0903	other infections	icd9
09040	other infections	icd9
09041	other infections	icd9
09042	other infections	icd9
09049	other infections	icd9
0905	other infections	icd9
0906	other infections	icd9
0907	other infections	icd9
0909	other infections	icd9
0910	other infections	icd9
0911	other infections	icd9
0912	other infections	icd9
0913	other infections	icd9
0914	other infections	icd9
09150	other infections	icd9
09151	other infections	icd9
09152	other infections	icd9
09161	other infections	icd9
09162	other infections	icd9
09169	other infections	icd9
0917	other infections	icd9
09181	other infections	icd9
09182	other infections	icd9
09189	other infections	icd9
0919	other infections	icd9
0920	other infections	icd9
0929	other infections	icd9
093	other infections	icd9
0930	other infections	icd9
0930	other infections	icd9
0930	other infections	icd9
0931	other infections	icd9
0931	other infections	icd9
0932	other infections	icd9
09320	other infections	icd9
09320	other infections	icd9
09321	other infections	icd9
09321	other infections	icd9
09322	other infections	icd9
09322	other infections	icd9
09323	other infections	icd9
09323	other infections	icd9
09324	other infections	icd9
09324	other infections	icd9
0938	other infections	icd9
09381	other infections	icd9
09381	other infections	icd9
09382	other infections	icd9
09382	other infections	icd9
09389	other infections	icd9
09389	other infections	icd9
0939	other infections	icd9
0939	other infections	icd9
0940	other infections	icd9
0941	other infections	icd9
0942	other infections	icd9
0943	other infections	icd9
09481	other infections	icd9
09482	other infections	icd9
09483	other infections	icd9
09484	other infections	icd9
09485	other infections	icd9
09486	other infections	icd9
09487	other infections	icd9
09489	other infections	icd9
0949	other infections	icd9
0950	other infections	icd9
0951	other infections	icd9
0952	other infections	icd9
0953	other infections	icd9
0954	other infections	icd9
0955	other infections	icd9
0956	other infections	icd9
0957	other infections	icd9
0958	other infections	icd9
0959	other infections	icd9
096	other infections	icd9
097	other infections	icd9
0970	other infections	icd9
0970	other infections	icd9
0971	other infections	icd9
0979	other infections	icd9
0980	other infections	icd9
09810	other infections	icd9
09811	other infections	icd9
09812	other infections	icd9
09813	other infections	icd9
09814	other infections	icd9
09815	other infections	icd9
09816	other infections	icd9
09817	other infections	icd9
09819	other infections	icd9
0982	other infections	icd9
09830	other infections	icd9
09831	other infections	icd9
09832	other infections	icd9
09833	other infections	icd9
09834	other infections	icd9
09835	other infections	icd9
09836	other infections	icd9
09837	other infections	icd9
09839	other infections	icd9
09840	other infections	icd9
09841	other infections	icd9
09842	other infections	icd9
09843	other infections	icd9
09849	other infections	icd9
09850	other infections	icd9
09851	other infections	icd9
09852	other infections	icd9
09853	other infections	icd9
09859	other infections	icd9
0986	other infections	icd9
0987	other infections	icd9
09881	other infections	icd9
09882	other infections	icd9
09883	other infections	icd9
09884	other infections	icd9
09885	other infections	icd9
09886	other infections	icd9
09889	other infections	icd9
0990	other infections	icd9
0991	other infections	icd9
0992	other infections	icd9
09940	urinary tract infections	icd9
09941	urinary tract infections	icd9
09949	urinary tract infections	icd9
09950	other infections	icd9
09951	other infections	icd9
09952	other infections	icd9
09953	other infections	icd9
09954	other infections	icd9
09955	other infections	icd9
09956	other infections	icd9
09959	other infections	icd9
0998	other infections	icd9
0999	other infections	icd9
1000	other infections	icd9
10081	other infections	icd9
10089	other infections	icd9
1009	other infections	icd9
101	other infections	icd9
1020	other infections	icd9
1021	other infections	icd9
1022	other infections	icd9
1023	other infections	icd9
1024	other infections	icd9
1025	other infections	icd9
1026	other infections	icd9
1027	other infections	icd9
1028	other infections	icd9
1029	other infections	icd9
1030	other infections	icd9
1031	other infections	icd9
1032	other infections	icd9
1033	other infections	icd9
1039	other infections	icd9
1040	other infections	icd9
1048	other infections	icd9
1049	other infections	icd9
11501	other infections	icd9
11504	other infections	icd9
11511	other infections	icd9
11514	other infections	icd9
11515	other infections	icd9
11591	other infections	icd9
11594	other infections	icd9
11595	other infections	icd9
13100	other infections	icd9
13101	other infections	icd9
13102	other infections	icd9
13103	other infections	icd9
13109	other infections	icd9
1318	other infections	icd9
1319	other infections	icd9
1365	other infections	icd9
1368	other infections	icd9
1369	other infections	icd9
1370	other infections	icd9
1371	other infections	icd9
1372	other infections	icd9
1373	other infections	icd9
1374	other infections	icd9
1390	other infections	icd9
1391	other infections	icd9
1398	other infections	icd9
3200	other infections	icd9
3201	other infections	icd9
3202	other infections	icd9
3203	other infections	icd9
3207	other infections	icd9
32081	other infections	icd9
32082	other infections	icd9
32089	other infections	icd9
3209	other infections	icd9
3211	other infections	icd9
3212	other infections	icd9
3213	other infections	icd9
3214	other infections	icd9
3218	other infections	icd9
3220	other infections	icd9
3221	other infections	icd9
3222	other infections	icd9
3229	other infections	icd9
32301	other infections	icd9
32302	other infections	icd9
3231	other infections	icd9
3232	other infections	icd9
32341	other infections	icd9
32342	other infections	icd9
32351	other infections	icd9
32352	other infections	icd9
32361	other infections	icd9
32362	other infections	icd9
32363	other infections	icd9
32381	other infections	icd9
32382	other infections	icd9
3239	other infections	icd9
3240	other infections	icd9
3241	other infections	icd9
3249	other infections	icd9
325	other infections	icd9
326	other infections	icd9
37105	other infections	icd9
37300	other infections	icd9
37301	other infections	icd9
37302	other infections	icd9
37311	other infections	icd9
37312	other infections	icd9
37313	other infections	icd9
3732	other infections	icd9
3734	other infections	icd9
3735	other infections	icd9
3736	other infections	icd9
3738	other infections	icd9
3739	other infections	icd9
38100	other infections	icd9
38101	other infections	icd9
38102	other infections	icd9
38103	other infections	icd9
38104	other infections	icd9
38105	other infections	icd9
38106	other infections	icd9
38110	other infections	icd9
38119	other infections	icd9
38120	other infections	icd9
38129	other infections	icd9
3813	other infections	icd9
3814	other infections	icd9
38150	other infections	icd9
38151	other infections	icd9
38152	other infections	icd9
38200	other infections	icd9
38201	other infections	icd9
38202	other infections	icd9
3821	other infections	icd9
3822	other infections	icd9
3823	other infections	icd9
3824	other infections	icd9
3829	other infections	icd9
38300	other infections	icd9
38301	other infections	icd9
38302	other infections	icd9
3831	other infections	icd9
38320	other infections	icd9
38321	other infections	icd9
38322	other infections	icd9
38381	other infections	icd9
38389	other infections	icd9
3839	other infections	icd9
4210	other infections	icd9
4211	other infections	icd9
4219	other infections	icd9
4220	other infections	icd9
42290	other infections	icd9
42291	other infections	icd9
42292	other infections	icd9
42293	other infections	icd9
42299	other infections	icd9
42490	other infections	icd9
42491	other infections	icd9
42499	other infections	icd9
4477	other infections	icd9
459	other infections	icd9
460	upper respiratory tract infections	icd9
4610	upper respiratory tract infections	icd9
4611	upper respiratory tract infections	icd9
4612	upper respiratory tract infections	icd9
4613	upper respiratory tract infections	icd9
4618	upper respiratory tract infections	icd9
4619	upper respiratory tract infections	icd9
462	upper respiratory tract infections	icd9
463	upper respiratory tract infections	icd9
46400	upper respiratory tract infections	icd9
46401	upper respiratory tract infections	icd9
46410	upper respiratory tract infections	icd9
46411	upper respiratory tract infections	icd9
46420	upper respiratory tract infections	icd9
46421	upper respiratory tract infections	icd9
46430	upper respiratory tract infections	icd9
46431	upper respiratory tract infections	icd9
4644	upper respiratory tract infections	icd9
46450	upper respiratory tract infections	icd9
46451	upper respiratory tract infections	icd9
4650	upper respiratory tract infections	icd9
4658	upper respiratory tract infections	icd9
4659	upper respiratory tract infections	icd9
4660	upper respiratory tract infections	icd9
4720	upper respiratory tract infections	icd9
4721	upper respiratory tract infections	icd9
4722	upper respiratory tract infections	icd9
4730	upper respiratory tract infections	icd9
4731	upper respiratory tract infections	icd9
4732	upper respiratory tract infections	icd9
4733	upper respiratory tract infections	icd9
4738	upper respiratory tract infections	icd9
4739	upper respiratory tract infections	icd9
4740	upper respiratory tract infections	icd9
47400	upper respiratory tract infections	icd9
47401	upper respiratory tract infections	icd9
47402	upper respiratory tract infections	icd9
47410	upper respiratory tract infections	icd9
47411	upper respiratory tract infections	icd9
47412	upper respiratory tract infections	icd9
4742	upper respiratory tract infections	icd9
4748	upper respiratory tract infections	icd9
4749	upper respiratory tract infections	icd9
475	upper respiratory tract infections	icd9
4760	upper respiratory tract infections	icd9
4761	upper respiratory tract infections	icd9
47821	upper respiratory tract infections	icd9
47822	upper respiratory tract infections	icd9
47824	upper respiratory tract infections	icd9
4800	lower respiratory tract infections	icd9
4801	lower respiratory tract infections	icd9
4802	lower respiratory tract infections	icd9
4803	lower respiratory tract infections	icd9
4808	lower respiratory tract infections	icd9
4809	lower respiratory tract infections	icd9
481	lower respiratory tract infections	icd9
4820	lower respiratory tract infections	icd9
4821	lower respiratory tract infections	icd9
4822	lower respiratory tract infections	icd9
48230	lower respiratory tract infections	icd9
48231	lower respiratory tract infections	icd9
48232	lower respiratory tract infections	icd9
48239	lower respiratory tract infections	icd9
48240	lower respiratory tract infections	icd9
48241	lower respiratory tract infections	icd9
48242	lower respiratory tract infections	icd9
48249	lower respiratory tract infections	icd9
48281	lower respiratory tract infections	icd9
48282	lower respiratory tract infections	icd9
48283	lower respiratory tract infections	icd9
48284	lower respiratory tract infections	icd9
48289	lower respiratory tract infections	icd9
4829	lower respiratory tract infections	icd9
483	lower respiratory tract infections	icd9
4830	lower respiratory tract infections	icd9
4831	lower respiratory tract infections	icd9
4838	lower respiratory tract infections	icd9
4843	lower respiratory tract infections	icd9
4845	lower respiratory tract infections	icd9
4847	lower respiratory tract infections	icd9
4848	lower respiratory tract infections	icd9
485	lower respiratory tract infections	icd9
486	lower respiratory tract infections	icd9
4870	lower respiratory tract infections	icd9
4871	lower respiratory tract infections	icd9
4878	lower respiratory tract infections	icd9
48801	other infections	icd9
48802	other infections	icd9
48809	other infections	icd9
48811	other infections	icd9
48812	other infections	icd9
48819	other infections	icd9
48881	other infections	icd9
48882	other infections	icd9
48889	other infections	icd9
4912	lower respiratory tract infections	icd9
49120	lower respiratory tract infections	icd9
49121	lower respiratory tract infections	icd9
49122	lower respiratory tract infections	icd9
49122	lower respiratory tract infections	icd9
4918	lower respiratory tract infections	icd9
4919	lower respiratory tract infections	icd9
4932	lower respiratory tract infections	icd9
49320	lower respiratory tract infections	icd9
49321	lower respiratory tract infections	icd9
49321	lower respiratory tract infections	icd9
49322	lower respiratory tract infections	icd9
5100	lower respiratory tract infections	icd9
5109	lower respiratory tract infections	icd9
5110	lower respiratory tract infections	icd9
5110	lower respiratory tract infections	icd9
5130	lower respiratory tract infections	icd9
5131	lower respiratory tract infections	icd9
514	lower respiratory tract infections	icd9
5171	lower respiratory tract infections	icd9
5220	other infections	icd9
5224	other infections	icd9
5225	other infections	icd9
5227	other infections	icd9
52300	other infections	icd9
52301	other infections	icd9
52310	other infections	icd9
52311	other infections	icd9
52330	other infections	icd9
52331	other infections	icd9
52332	other infections	icd9
52333	other infections	icd9
52340	other infections	icd9
52341	other infections	icd9
52342	other infections	icd9
5235	other infections	icd9
5238	other infections	icd9
5239	other infections	icd9
5273	other infections	icd9
52800	other infections	icd9
5281	other infections	icd9
5283	other infections	icd9
53084	other infections	icd9
5400	other infections	icd9
5401	other infections	icd9
5409	other infections	icd9
541	other infections	icd9
542	other infections	icd9
566	other infections	icd9
5671	other infections	icd9
56721	other infections	icd9
56722	other infections	icd9
56723	other infections	icd9
56729	other infections	icd9
56781	other infections	icd9
56782	other infections	icd9
56789	other infections	icd9
5679	other infections	icd9
5695	other infections	icd9
5950	urinary tract infections	icd9
5951	urinary tract infections	icd9
5952	urinary tract infections	icd9
5953	urinary tract infections	icd9
5954	urinary tract infections	icd9
59581	urinary tract infections	icd9
59582	urinary tract infections	icd9
59589	urinary tract infections	icd9
5959	urinary tract infections	icd9
5970	urinary tract infections	icd9
59780	urinary tract infections	icd9
59781	urinary tract infections	icd9
59789	urinary tract infections	icd9
5990	urinary tract infections	icd9
6010	other infections	icd9
6011	other infections	icd9
6012	other infections	icd9
6013	other infections	icd9
6018	other infections	icd9
6019	other infections	icd9
6390	other infections	icd9
6800	skin and soft tissue infections	icd9
6801	skin and soft tissue infections	icd9
6802	skin and soft tissue infections	icd9
6803	skin and soft tissue infections	icd9
6804	skin and soft tissue infections	icd9
6805	skin and soft tissue infections	icd9
6806	skin and soft tissue infections	icd9
6807	skin and soft tissue infections	icd9
6808	skin and soft tissue infections	icd9
6809	skin and soft tissue infections	icd9
68100	skin and soft tissue infections	icd9
68101	skin and soft tissue infections	icd9
68102	skin and soft tissue infections	icd9
68110	skin and soft tissue infections	icd9
68111	skin and soft tissue infections	icd9
6819	skin and soft tissue infections	icd9
6820	skin and soft tissue infections	icd9
6820	skin and soft tissue infections	icd9
6821	skin and soft tissue infections	icd9
6822	skin and soft tissue infections	icd9
6823	skin and soft tissue infections	icd9
6824	skin and soft tissue infections	icd9
6825	skin and soft tissue infections	icd9
6826	skin and soft tissue infections	icd9
6827	skin and soft tissue infections	icd9
6828	skin and soft tissue infections	icd9
6829	skin and soft tissue infections	icd9
683	skin and soft tissue infections	icd9
684	skin and soft tissue infections	icd9
6850	skin and soft tissue infections	icd9
6851	skin and soft tissue infections	icd9
68600	skin and soft tissue infections	icd9
68609	skin and soft tissue infections	icd9
6868	skin and soft tissue infections	icd9
6869	skin and soft tissue infections	icd9
6908	other infections	icd9
69581	other infections	icd9
71100	other infections	icd9
71101	other infections	icd9
71102	other infections	icd9
71103	other infections	icd9
71104	other infections	icd9
71105	other infections	icd9
71106	other infections	icd9
71107	other infections	icd9
71108	other infections	icd9
71109	other infections	icd9
71140	other infections	icd9
71141	other infections	icd9
71142	other infections	icd9
71143	other infections	icd9
71144	other infections	icd9
71145	other infections	icd9
71146	other infections	icd9
71147	other infections	icd9
71148	other infections	icd9
71149	other infections	icd9
71150	other infections	icd9
71151	other infections	icd9
71152	other infections	icd9
71153	other infections	icd9
71154	other infections	icd9
71155	other infections	icd9
71156	other infections	icd9
71157	other infections	icd9
71158	other infections	icd9
71159	other infections	icd9
71160	other infections	icd9
71161	other infections	icd9
71162	other infections	icd9
71163	other infections	icd9
71164	other infections	icd9
71165	other infections	icd9
71166	other infections	icd9
71167	other infections	icd9
71168	other infections	icd9
71169	other infections	icd9
71170	other infections	icd9
71171	other infections	icd9
71172	other infections	icd9
71173	other infections	icd9
71174	other infections	icd9
71175	other infections	icd9
71176	other infections	icd9
71177	other infections	icd9
71178	other infections	icd9
71179	other infections	icd9
71180	other infections	icd9
71181	other infections	icd9
71182	other infections	icd9
71183	other infections	icd9
71184	other infections	icd9
71185	other infections	icd9
71186	other infections	icd9
71187	other infections	icd9
71188	other infections	icd9
71189	other infections	icd9
71190	other infections	icd9
71191	other infections	icd9
71192	other infections	icd9
71193	other infections	icd9
71194	other infections	icd9
71195	other infections	icd9
71196	other infections	icd9
71197	other infections	icd9
71198	other infections	icd9
71199	other infections	icd9
72290	other infections	icd9
72292	other infections	icd9
72293	other infections	icd9
72789	other infections	icd9
72789	other infections	icd9
7280	other infections	icd9
72886	other infections	icd9
73000	other infections	icd9
73001	other infections	icd9
73002	other infections	icd9
73003	other infections	icd9
73004	other infections	icd9
73005	other infections	icd9
73006	other infections	icd9
73007	other infections	icd9
73008	other infections	icd9
73009	other infections	icd9
73010	other infections	icd9
73011	other infections	icd9
73012	other infections	icd9
73013	other infections	icd9
73014	other infections	icd9
73015	other infections	icd9
73016	other infections	icd9
73017	other infections	icd9
73018	other infections	icd9
73019	other infections	icd9
73020	other infections	icd9
73021	other infections	icd9
73022	other infections	icd9
73023	other infections	icd9
73024	other infections	icd9
73025	other infections	icd9
73026	other infections	icd9
73027	other infections	icd9
73028	other infections	icd9
73029	other infections	icd9
73030	other infections	icd9
73031	other infections	icd9
73032	other infections	icd9
73033	other infections	icd9
73034	other infections	icd9
73035	other infections	icd9
73036	other infections	icd9
73037	other infections	icd9
73038	other infections	icd9
73039	other infections	icd9
73070	other infections	icd9
73071	other infections	icd9
73072	other infections	icd9
73073	other infections	icd9
73074	other infections	icd9
73075	other infections	icd9
73076	other infections	icd9
73077	other infections	icd9
73078	other infections	icd9
73079	other infections	icd9
73090	other infections	icd9
73091	other infections	icd9
73092	other infections	icd9
73093	other infections	icd9
73094	other infections	icd9
73095	other infections	icd9
73096	other infections	icd9
73097	other infections	icd9
73098	other infections	icd9
73099	other infections	icd9
74720	other infections	icd9
75683	other infections	icd9
7586	other infections	icd9
75982	other infections	icd9
75989	other infections	icd9
7713	other infections	icd9
9101	skin and soft tissue infections	icd9
9103	skin and soft tissue infections	icd9
9105	skin and soft tissue infections	icd9
9107	skin and soft tissue infections	icd9
9109	skin and soft tissue infections	icd9
9111	skin and soft tissue infections	icd9
9113	skin and soft tissue infections	icd9
9115	skin and soft tissue infections	icd9
9117	skin and soft tissue infections	icd9
9119	skin and soft tissue infections	icd9
9121	skin and soft tissue infections	icd9
9123	skin and soft tissue infections	icd9
9125	skin and soft tissue infections	icd9
9127	skin and soft tissue infections	icd9
9129	skin and soft tissue infections	icd9
9131	skin and soft tissue infections	icd9
9133	skin and soft tissue infections	icd9
9135	skin and soft tissue infections	icd9
9137	skin and soft tissue infections	icd9
9139	skin and soft tissue infections	icd9
9141	skin and soft tissue infections	icd9
9143	skin and soft tissue infections	icd9
9145	skin and soft tissue infections	icd9
9147	skin and soft tissue infections	icd9
9149	skin and soft tissue infections	icd9
9151	skin and soft tissue infections	icd9
9153	skin and soft tissue infections	icd9
9155	skin and soft tissue infections	icd9
9157	skin and soft tissue infections	icd9
9159	skin and soft tissue infections	icd9
9161	skin and soft tissue infections	icd9
9163	skin and soft tissue infections	icd9
9165	skin and soft tissue infections	icd9
9167	skin and soft tissue infections	icd9
9169	skin and soft tissue infections	icd9
9171	skin and soft tissue infections	icd9
9173	skin and soft tissue infections	icd9
9175	skin and soft tissue infections	icd9
9177	skin and soft tissue infections	icd9
9179	skin and soft tissue infections	icd9
9191	skin and soft tissue infections	icd9
9193	skin and soft tissue infections	icd9
9195	skin and soft tissue infections	icd9
9197	skin and soft tissue infections	icd9
9199	skin and soft tissue infections	icd9
99591	other infections	icd9
99709	other infections	icd9
B91	other infections	icd9
H600	other infections	icd9
H602	other infections	icd9
H603	other infections	icd9
H604	other infections	icd9
H605	other infections	icd9
H606	other infections	icd9
J210	other infections	icd9
J218	other infections	icd9

## Sheet: icd10
ICD-10 code list
code	concept	system
E78	dyslipidemia	icd10
E780	dyslipidemia	icd10
E781	dyslipidemia	icd10
E782	dyslipidemia	icd10
E783	dyslipidemia	icd10
E784	dyslipidemia	icd10
E785	dyslipidemia	icd10
E786	dyslipidemia	icd10
E788	dyslipidemia	icd10
E789	dyslipidemia	icd10
I06	aortic valve disorder	icd10
I060	aortic valve disorder	icd10
I061	aortic valve disorder	icd10
I062	aortic valve disorder	icd10
I068	aortic valve disorder	icd10
I069	aortic valve disorder	icd10
I080	aortic valve disorder	icd10
I082	aortic valve disorder	icd10
I083	aortic valve disorder	icd10
I088	aortic valve disorder	icd10
I089	aortic valve disorder	icd10
I10	hypertension	icd10
I11	hypertension	icd10
I110	hypertension	icd10
I119	hypertension	icd10
I12	hypertension	icd10
I120	hypertension	icd10
I129	hypertension	icd10
I13	hypertension	icd10
I130	hypertension	icd10
I131	hypertension	icd10
I132	hypertension	icd10
I139	hypertension	icd10
I15	hypertension	icd10
I150	hypertension	icd10
I151	hypertension	icd10
I152	hypertension	icd10
I158	hypertension	icd10
I159	hypertension	icd10
I20	ischemic heart disease	icd10
I200	ischemic heart disease	icd10
I201	ischemic heart disease	icd10
I208	ischemic heart disease	icd10
I209	ischemic heart disease	icd10
I21	ischemic heart disease	icd10
I210	ischemic heart disease	icd10
I211	ischemic heart disease	icd10
I212	ischemic heart disease	icd10
I213	ischemic heart disease	icd10
I214	ischemic heart disease	icd10
I219	ischemic heart disease	icd10
I22	ischemic heart disease	icd10
I220	ischemic heart disease	icd10
I221	ischemic heart disease	icd10
I228	ischemic heart disease	icd10
I229	ischemic heart disease	icd10
I23	ischemic heart disease	icd10
I230	ischemic heart disease	icd10
I231	ischemic heart disease	icd10
I232	ischemic heart disease	icd10
I233	ischemic heart disease	icd10
I234	ischemic heart disease	icd10
I235	ischemic heart disease	icd10
I236	ischemic heart disease	icd10
I238	ischemic heart disease	icd10
I24	ischemic heart disease	icd10
I240	ischemic heart disease	icd10
I241	ischemic heart disease	icd10
I248	ischemic heart disease	icd10
I249	ischemic heart disease	icd10
I25	ischemic heart disease	icd10
I250	ischemic heart disease	icd10
I251	ischemic heart disease	icd10
I252	ischemic heart disease	icd10
I253	ischemic heart disease	icd10
I254	ischemic heart disease	icd10
I255	ischemic heart disease	icd10
I256	ischemic heart disease	icd10
I258	ischemic heart disease	icd10
I259	ischemic heart disease	icd10
I35	aortic valve disorder	icd10
I350	aortic valve disorder	icd10
I351	aortic valve disorder	icd10
I352	aortic valve disorder	icd10
I358	aortic valve disorder	icd10
I359	aortic valve disorder	icd10
I391	aortic valve disorder	icd10
I394	aortic valve disorder	icd10
I60	cerebrovascular diseases	icd10
I600	cerebrovascular diseases	icd10
I601	cerebrovascular diseases	icd10
I602	cerebrovascular diseases	icd10
I603	cerebrovascular diseases	icd10
I604	cerebrovascular diseases	icd10
I605	cerebrovascular diseases	icd10
I606	cerebrovascular diseases	icd10
I607	cerebrovascular diseases	icd10
I608	cerebrovascular diseases	icd10
I609	cerebrovascular diseases	icd10
I61	cerebrovascular diseases	icd10
I610	cerebrovascular diseases	icd10
I611	cerebrovascular diseases	icd10
I612	cerebrovascular diseases	icd10
I613	cerebrovascular diseases	icd10
I614	cerebrovascular diseases	icd10
I615	cerebrovascular diseases	icd10
I616	cerebrovascular diseases	icd10
I617	cerebrovascular diseases	icd10
I618	cerebrovascular diseases	icd10
I619	cerebrovascular diseases	icd10
I62	cerebrovascular diseases	icd10
I620	cerebrovascular diseases	icd10
I621	cerebrovascular diseases	icd10
I629	cerebrovascular diseases	icd10
I63	cerebrovascular diseases	icd10
I630	cerebrovascular diseases	icd10
I631	cerebrovascular diseases	icd10
I632	cerebrovascular diseases	icd10
I633	cerebrovascular diseases	icd10
I634	cerebrovascular diseases	icd10
I635	cerebrovascular diseases	icd10
I636	cerebrovascular diseases	icd10
I638	cerebrovascular diseases	icd10
I639	cerebrovascular diseases	icd10
I64	cerebrovascular diseases	icd10
I65	cerebrovascular diseases	icd10
I650	cerebrovascular diseases	icd10
I651	cerebrovascular diseases	icd10
I652	cerebrovascular diseases	icd10
I653	cerebrovascular diseases	icd10
I658	cerebrovascular diseases	icd10
I659	cerebrovascular diseases	icd10
I66	cerebrovascular diseases	icd10
I660	cerebrovascular diseases	icd10
I661	cerebrovascular diseases	icd10
I662	cerebrovascular diseases	icd10
I663	cerebrovascular diseases	icd10
I664	cerebrovascular diseases	icd10
I668	cerebrovascular diseases	icd10
I669	cerebrovascular diseases	icd10
I67	cerebrovascular diseases	icd10
I670	cerebrovascular diseases	icd10
I671	cerebrovascular diseases	icd10
I672	cerebrovascular diseases	icd10
I673	cerebrovascular diseases	icd10
I674	cerebrovascular diseases	icd10
I675	cerebrovascular diseases	icd10
I676	cerebrovascular diseases	icd10
I677	cerebrovascular diseases	icd10
I678	cerebrovascular diseases	icd10
I679	cerebrovascular diseases	icd10
I68	cerebrovascular diseases	icd10
I680	cerebrovascular diseases	icd10
I681	cerebrovascular diseases	icd10
I682	cerebrovascular diseases	icd10
I688	cerebrovascular diseases	icd10
I69	cerebrovascular diseases	icd10
I690	cerebrovascular diseases	icd10
I691	cerebrovascular diseases	icd10
I692	cerebrovascular diseases	icd10
I693	cerebrovascular diseases	icd10
I694	cerebrovascular diseases	icd10
I698	cerebrovascular diseases	icd10
I71	dissection of aorta	icd10
I710	dissection of aorta	icd10
I710	dissection of aorta	icd10
I7100	dissection of aorta	icd10
I7101	dissection of aorta	icd10
I7102	dissection of aorta	icd10
I7103	dissection of aorta	icd10
I711	aortic aneurysm	icd10
I712	aortic aneurysm	icd10
I712	aortic aneurysm	icd10
I714	aortic aneurysm	icd10
I714	aortic aneurysm	icd10
I718	aortic aneurysm	icd10
I719	aortic aneurysm	icd10
I719	aortic aneurysm	icd10
I7781	aortic aneurysm	icd10
I790	aortic aneurysm	icd10
M65	tendinitis	icd10
M652	tendinitis	icd10
M659	tendinitis	icd10
M66	tendon rupture	icd10
M662	tendon rupture	icd10
M663	tendon rupture	icd10
M664	tendon rupture	icd10
M665	tendon rupture	icd10
M668	tendon rupture	icd10
M669	tendon rupture	icd10
M706	tendinitis	icd10
M752	tendinitis	icd10
M753	tendinitis	icd10
M760	tendinitis	icd10
M761	tendinitis	icd10
M765	tendinitis	icd10
M7650	tendinitis	icd10
M7656	tendinitis	icd10
M766	tendinitis	icd10
M7665	tendinitis	icd10
M7666	tendinitis	icd10
M7667	tendinitis	icd10
M767	tendinitis	icd10
M7677	tendinitis	icd10
M7682	tendinitis	icd10
M779	tendinitis	icd10
M779	tendinitis	icd10
M7790	tendinitis	icd10
M7791	tendinitis	icd10
M7792	tendinitis	icd10
M7793	tendinitis	icd10
M7794	tendinitis	icd10
M7795	tendinitis	icd10
M7796	tendinitis	icd10
M7797	tendinitis	icd10
M7798	tendinitis	icd10
M7799	tendinitis	icd10
N17	renal impairment	icd10
N170	renal impairment	icd10
N171	renal impairment	icd10
N172	renal impairment	icd10
N178	renal impairment	icd10
N179	renal impairment	icd10
N18	renal impairment	icd10
N180	renal impairment	icd10
N181	renal impairment	icd10
N182	renal impairment	icd10
N183	renal impairment	icd10
N184	renal impairment	icd10
N185	renal impairment	icd10
N188	renal impairment	icd10
N189	renal impairment	icd10
N19	renal impairment	icd10
Q23	aortic valve disorder	icd10
Q230	aortic valve disorder	icd10
Q231	aortic valve disorder	icd10
Q234	aortic valve disorder	icd10
Q238	aortic valve disorder	icd10
Q239	aortic valve disorder	icd10
Q2543	aortic aneurysm	icd10
Z720	tobacco use	icd10
Z94	solid organ transplant	icd10
Z940	solid organ transplant	icd10
Z941	solid organ transplant	icd10
Z942	solid organ transplant	icd10
Z943	solid organ transplant	icd10
Z944	solid organ transplant	icd10
Z945	solid organ transplant	icd10
Z946	solid organ transplant	icd10
Z947	solid organ transplant	icd10
Z948	solid organ transplant	icd10
Z949	solid organ transplant	icd10
A000	other infections	icd10
A001	other infections	icd10
A009	other infections	icd10
A010	other infections	icd10
A011	other infections	icd10
A012	other infections	icd10
A013	other infections	icd10
A014	other infections	icd10
A020	other infections	icd10
A021	other infections	icd10
A022	other infections	icd10
A028	other infections	icd10
A029	other infections	icd10
A030	other infections	icd10
A031	other infections	icd10
A032	other infections	icd10
A033	other infections	icd10
A038	other infections	icd10
A039	other infections	icd10
A040	other infections	icd10
A041	other infections	icd10
A042	other infections	icd10
A043	other infections	icd10
A044	other infections	icd10
A045	other infections	icd10
A046	other infections	icd10
A047	other infections	icd10
A048	other infections	icd10
A049	other infections	icd10
A050	other infections	icd10
A051	other infections	icd10
A052	other infections	icd10
A053	other infections	icd10
A054	other infections	icd10
A058	other infections	icd10
A059	other infections	icd10
A09	other infections	icd10
A090	other infections	icd10
A099	other infections	icd10
A150	other infections	icd10
A154	other infections	icd10
A155	other infections	icd10
A156	other infections	icd10
A157	other infections	icd10
A158	other infections	icd10
A159	other infections	icd10
A170	other infections	icd10
A171	other infections	icd10
A178	other infections	icd10
A179	other infections	icd10
A180	other infections	icd10
A181	other infections	icd10
A182	other infections	icd10
A183	other infections	icd10
A184	other infections	icd10
A185	other infections	icd10
A186	other infections	icd10
A187	other infections	icd10
A188	other infections	icd10
A190	other infections	icd10
A191	other infections	icd10
A192	other infections	icd10
A198	other infections	icd10
A199	other infections	icd10
A200	other infections	icd10
A201	other infections	icd10
A202	other infections	icd10
A203	other infections	icd10
A207	other infections	icd10
A208	other infections	icd10
A209	other infections	icd10
A210	other infections	icd10
A211	other infections	icd10
A212	other infections	icd10
A213	other infections	icd10
A217	other infections	icd10
A218	other infections	icd10
A219	other infections	icd10
A220	other infections	icd10
A221	other infections	icd10
A222	other infections	icd10
A227	other infections	icd10
A228	other infections	icd10
A229	other infections	icd10
A230	other infections	icd10
A231	other infections	icd10
A232	other infections	icd10
A233	other infections	icd10
A238	other infections	icd10
A239	other infections	icd10
A240	other infections	icd10
A241	other infections	icd10
A242	other infections	icd10
A243	other infections	icd10
A249	other infections	icd10
A250	other infections	icd10
A251	other infections	icd10
A259	other infections	icd10
A260	other infections	icd10
A267	other infections	icd10
A268	other infections	icd10
A269	other infections	icd10
A270	other infections	icd10
A278	other infections	icd10
A279	other infections	icd10
A280	other infections	icd10
A281	other infections	icd10
A282	other infections	icd10
A288	other infections	icd10
A289	other infections	icd10
A300	other infections	icd10
A301	other infections	icd10
A302	other infections	icd10
A303	other infections	icd10
A304	other infections	icd10
A305	other infections	icd10
A308	other infections	icd10
A309	other infections	icd10
A310	other infections	icd10
A311	other infections	icd10
A312	other infections	icd10
A318	other infections	icd10
A319	other infections	icd10
A320	other infections	icd10
A321	other infections	icd10
A327	other infections	icd10
A328	other infections	icd10
A329	other infections	icd10
A33	other infections	icd10
A34	other infections	icd10
A35	other infections	icd10
A360	other infections	icd10
A361	other infections	icd10
A362	other infections	icd10
A363	other infections	icd10
A365	other infections	icd10
A368	other infections	icd10
A369	other infections	icd10
A370	other infections	icd10
A371	other infections	icd10
A378	other infections	icd10
A379	other infections	icd10
A380	other infections	icd10
A381	other infections	icd10
A388	other infections	icd10
A389	other infections	icd10
A390	other infections	icd10
A391	other infections	icd10
A392	other infections	icd10
A393	other infections	icd10
A394	other infections	icd10
A395	other infections	icd10
A398	other infections	icd10
A399	other infections	icd10
A400	other infections	icd10
A401	other infections	icd10
A403	other infections	icd10
A408	other infections	icd10
A409	other infections	icd10
A410	other infections	icd10
A411	other infections	icd10
A412	other infections	icd10
A413	other infections	icd10
A414	other infections	icd10
A415	other infections	icd10
A418	other infections	icd10
A419	other infections	icd10
A420	other infections	icd10
A421	other infections	icd10
A422	other infections	icd10
A427	other infections	icd10
A428	other infections	icd10
A429	other infections	icd10
A430	other infections	icd10
A431	other infections	icd10
A438	other infections	icd10
A439	other infections	icd10
A440	other infections	icd10
A441	other infections	icd10
A448	other infections	icd10
A449	other infections	icd10
A46	other infections	icd10
A480	other infections	icd10
A481	other infections	icd10
A482	other infections	icd10
A483	other infections	icd10
A484	other infections	icd10
A485	other infections	icd10
A488	other infections	icd10
A490	other infections	icd10
A491	other infections	icd10
A492	other infections	icd10
A493	other infections	icd10
A498	other infections	icd10
A499	other infections	icd10
A500	other infections	icd10
A501	other infections	icd10
A502	other infections	icd10
A503	other infections	icd10
A504	other infections	icd10
A505	other infections	icd10
A506	other infections	icd10
A507	other infections	icd10
A509	other infections	icd10
A510	other infections	icd10
A511	other infections	icd10
A512	other infections	icd10
A513	other infections	icd10
A514	other infections	icd10
A515	other infections	icd10
A519	other infections	icd10
A520	other infections	icd10
A520	other infections	icd10
A5201	other infections	icd10
A521	other infections	icd10
A522	other infections	icd10
A523	other infections	icd10
A527	other infections	icd10
A527	other infections	icd10
A528	other infections	icd10
A528	other infections	icd10
A529	other infections	icd10
A529	other infections	icd10
A53	other infections	icd10
A530	other infections	icd10
A530	other infections	icd10
A539	other infections	icd10
A539	other infections	icd10
A540	other infections	icd10
A541	other infections	icd10
A542	other infections	icd10
A543	other infections	icd10
A544	other infections	icd10
A545	other infections	icd10
A546	other infections	icd10
A548	other infections	icd10
A549	other infections	icd10
A55	other infections	icd10
A560	other infections	icd10
A561	other infections	icd10
A562	other infections	icd10
A563	other infections	icd10
A564	other infections	icd10
A568	other infections	icd10
A57	other infections	icd10
A58	other infections	icd10
A590	other infections	icd10
A598	other infections	icd10
A599	other infections	icd10
A600	other infections	icd10
A601	other infections	icd10
A609	other infections	icd10
A630	other infections	icd10
A638	other infections	icd10
A64	other infections	icd10
A65	other infections	icd10
A660	other infections	icd10
A661	other infections	icd10
A662	other infections	icd10
A663	other infections	icd10
A664	other infections	icd10
A665	other infections	icd10
A666	other infections	icd10
A667	other infections	icd10
A668	other infections	icd10
A669	other infections	icd10
A670	other infections	icd10
A671	other infections	icd10
A672	other infections	icd10
A673	other infections	icd10
A679	other infections	icd10
A680	other infections	icd10
A681	other infections	icd10
A689	other infections	icd10
A690	other infections	icd10
A691	other infections	icd10
A692	other infections	icd10
A698	other infections	icd10
A699	other infections	icd10
A70	other infections	icd10
A710	other infections	icd10
A711	other infections	icd10
A719	other infections	icd10
A740	other infections	icd10
A748	other infections	icd10
A749	other infections	icd10
A750	other infections	icd10
A751	other infections	icd10
A752	other infections	icd10
A753	other infections	icd10
A759	other infections	icd10
A770	other infections	icd10
A771	other infections	icd10
A772	other infections	icd10
A773	other infections	icd10
A774	other infections	icd10
A778	other infections	icd10
A779	other infections	icd10
A78	other infections	icd10
A790	other infections	icd10
A791	other infections	icd10
A798	other infections	icd10
A799	other infections	icd10
B968	other infections	icd10
B99-B99	other infections	icd10
B99-B999	other infections	icd10
B998	other infections	icd10
B998	other infections	icd10
B999	other infections	icd10
G000	other infections	icd10
G001	other infections	icd10
G002	other infections	icd10
G003	other infections	icd10
G008	other infections	icd10
G009	other infections	icd10
G01	other infections	icd10
G02	other infections	icd10
G030	other infections	icd10
G031	other infections	icd10
G032	other infections	icd10
G038	other infections	icd10
G039	other infections	icd10
G040	other infections	icd10
G041	other infections	icd10
G042	other infections	icd10
G043	other infections	icd10
G048	other infections	icd10
G049	other infections	icd10
G053	other infections	icd10
G054	other infections	icd10
G060	other infections	icd10
G061	other infections	icd10
G062	other infections	icd10
G07	other infections	icd10
G08	other infections	icd10
G09	other infections	icd10
H00	other infections	icd10
H000	other infections	icd10
H001	other infections	icd10
H01	other infections	icd10
H010	other infections	icd10
H018	other infections	icd10
H019	other infections	icd10
H60	other infections	icd10
H600	other infections	icd10
H601	other infections	icd10
H602	other infections	icd10
H603	other infections	icd10
H604	other infections	icd10
H605	other infections	icd10
H606	other infections	icd10
H608	other infections	icd10
H609	other infections	icd10
H62	other infections	icd10
H620	other infections	icd10
H621	other infections	icd10
H622	other infections	icd10
H623	other infections	icd10
H624	other infections	icd10
H628	other infections	icd10
H65	other infections	icd10
H650	other infections	icd10
H651	other infections	icd10
H652	other infections	icd10
H653	other infections	icd10
H654	other infections	icd10
H659	other infections	icd10
H66	other infections	icd10
H660	other infections	icd10
H661	other infections	icd10
H662	other infections	icd10
H663	other infections	icd10
H664	other infections	icd10
H669	other infections	icd10
H67	other infections	icd10
H671	other infections	icd10
H672	other infections	icd10
H673	other infections	icd10
H679	other infections	icd10
H680	other infections	icd10
H700	other infections	icd10
H701	other infections	icd10
H702	other infections	icd10
H708	other infections	icd10
H709	other infections	icd10
H750	other infections	icd10
J00	upper respiratory tract infections	icd10
J01	upper respiratory tract infections	icd10
J010	upper respiratory tract infections	icd10
J011	upper respiratory tract infections	icd10
J012	upper respiratory tract infections	icd10
J013	upper respiratory tract infections	icd10
J014	upper respiratory tract infections	icd10
J018	upper respiratory tract infections	icd10
J019	upper respiratory tract infections	icd10
J02	upper respiratory tract infections	icd10
J020	upper respiratory tract infections	icd10
J028	upper respiratory tract infections	icd10
J029	upper respiratory tract infections	icd10
J03	upper respiratory tract infections	icd10
J030	upper respiratory tract infections	icd10
J038	upper respiratory tract infections	icd10
J039	upper respiratory tract infections	icd10
J04	upper respiratory tract infections	icd10
J040	upper respiratory tract infections	icd10
J041	upper respiratory tract infections	icd10
J042	upper respiratory tract infections	icd10
J043	upper respiratory tract infections	icd10
J05	upper respiratory tract infections	icd10
J050	upper respiratory tract infections	icd10
J051	upper respiratory tract infections	icd10
J06	upper respiratory tract infections	icd10
J060	upper respiratory tract infections	icd10
J069	upper respiratory tract infections	icd10
J09	other infections	icd10
J10	lower respiratory tract infections	icd10
J100	lower respiratory tract infections	icd10
J101	lower respiratory tract infections	icd10
J102	lower respiratory tract infections	icd10
J108	lower respiratory tract infections	icd10
J11	lower respiratory tract infections	icd10
J110	lower respiratory tract infections	icd10
J111	lower respiratory tract infections	icd10
J118	lower respiratory tract infections	icd10
J12	lower respiratory tract infections	icd10
J120	lower respiratory tract infections	icd10
J121	lower respiratory tract infections	icd10
J122	lower respiratory tract infections	icd10
J123	lower respiratory tract infections	icd10
J128	lower respiratory tract infections	icd10
J129	lower respiratory tract infections	icd10
J13	lower respiratory tract infections	icd10
J14	lower respiratory tract infections	icd10
J15	lower respiratory tract infections	icd10
J150	lower respiratory tract infections	icd10
J151	lower respiratory tract infections	icd10
J152	lower respiratory tract infections	icd10
J153	lower respiratory tract infections	icd10
J154	lower respiratory tract infections	icd10
J155	lower respiratory tract infections	icd10
J156	lower respiratory tract infections	icd10
J157	lower respiratory tract infections	icd10
J158	lower respiratory tract infections	icd10
J159	lower respiratory tract infections	icd10
J16	lower respiratory tract infections	icd10
J160	lower respiratory tract infections	icd10
J168	lower respiratory tract infections	icd10
J17	lower respiratory tract infections	icd10
J170	lower respiratory tract infections	icd10
J171	lower respiratory tract infections	icd10
J172	lower respiratory tract infections	icd10
J173	lower respiratory tract infections	icd10
J178	lower respiratory tract infections	icd10
J18	lower respiratory tract infections	icd10
J180	lower respiratory tract infections	icd10
J181	lower respiratory tract infections	icd10
J182	lower respiratory tract infections	icd10
J188	lower respiratory tract infections	icd10
J189	lower respiratory tract infections	icd10
J20	lower respiratory tract infections	icd10
J200	lower respiratory tract infections	icd10
J201	lower respiratory tract infections	icd10
J202	lower respiratory tract infections	icd10
J203	lower respiratory tract infections	icd10
J204	lower respiratory tract infections	icd10
J205	lower respiratory tract infections	icd10
J206	lower respiratory tract infections	icd10
J207	lower respiratory tract infections	icd10
J208	lower respiratory tract infections	icd10
J209	lower respiratory tract infections	icd10
J21	lower respiratory tract infections	icd10
J210	lower respiratory tract infections	icd10
J211	lower respiratory tract infections	icd10
J218	lower respiratory tract infections	icd10
J219	lower respiratory tract infections	icd10
J22	lower respiratory tract infections	icd10
J31	upper respiratory tract infections	icd10
J310	upper respiratory tract infections	icd10
J311	upper respiratory tract infections	icd10
J312	upper respiratory tract infections	icd10
J32	upper respiratory tract infections	icd10
J320	upper respiratory tract infections	icd10
J321	upper respiratory tract infections	icd10
J322	upper respiratory tract infections	icd10
J323	upper respiratory tract infections	icd10
J324	upper respiratory tract infections	icd10
J328	upper respiratory tract infections	icd10
J329	upper respiratory tract infections	icd10
J340	upper respiratory tract infections	icd10
J343	upper respiratory tract infections	icd10
J35	upper respiratory tract infections	icd10
J350	upper respiratory tract infections	icd10
J351	upper respiratory tract infections	icd10
J352	upper respiratory tract infections	icd10
J353	upper respiratory tract infections	icd10
J358	upper respiratory tract infections	icd10
J359	upper respiratory tract infections	icd10
J36	upper respiratory tract infections	icd10
J37	upper respiratory tract infections	icd10
J370	upper respiratory tract infections	icd10
J371	upper respiratory tract infections	icd10
J383	upper respiratory tract infections	icd10
J387	upper respiratory tract infections	icd10
J39	upper respiratory tract infections	icd10
J390	upper respiratory tract infections	icd10
J391	upper respiratory tract infections	icd10
J392	upper respiratory tract infections	icd10
J393	upper respiratory tract infections	icd10
J398	upper respiratory tract infections	icd10
J399	upper respiratory tract infections	icd10
J40	lower respiratory tract infections	icd10
J41	lower respiratory tract infections	icd10
J410	lower respiratory tract infections	icd10
J411	lower respiratory tract infections	icd10
J418	lower respiratory tract infections	icd10
J42	lower respiratory tract infections	icd10
J44	lower respiratory tract infections	icd10
J440	lower respiratory tract infections	icd10
J440	lower respiratory tract infections	icd10
J4401	lower respiratory tract infections	icd10
J4402	lower respiratory tract infections	icd10
J4403	lower respiratory tract infections	icd10
J4404	lower respiratory tract infections	icd10
J4409	lower respiratory tract infections	icd10
J441	lower respiratory tract infections	icd10
J4411	lower respiratory tract infections	icd10
J4412	lower respiratory tract infections	icd10
J4413	lower respiratory tract infections	icd10
J4414	lower respiratory tract infections	icd10
J4419	lower respiratory tract infections	icd10
J448	lower respiratory tract infections	icd10
J4481	lower respiratory tract infections	icd10
J4482	lower respiratory tract infections	icd10
J4483	lower respiratory tract infections	icd10
J4484	lower respiratory tract infections	icd10
J4489	lower respiratory tract infections	icd10
J449	lower respiratory tract infections	icd10
J4491	lower respiratory tract infections	icd10
J4492	lower respiratory tract infections	icd10
J4493	lower respiratory tract infections	icd10
J4494	lower respiratory tract infections	icd10
J4499	lower respiratory tract infections	icd10
J85	lower respiratory tract infections	icd10
J850	lower respiratory tract infections	icd10
J851	lower respiratory tract infections	icd10
J852	lower respiratory tract infections	icd10
J853	lower respiratory tract infections	icd10
J86	lower respiratory tract infections	icd10
J860	lower respiratory tract infections	icd10
J869	lower respiratory tract infections	icd10
K040	other infections	icd10
K044	other infections	icd10
K046	other infections	icd10
K047	other infections	icd10
K05	other infections	icd10
K050	other infections	icd10
K051	other infections	icd10
K052	other infections	icd10
K053	other infections	icd10
K054	other infections	icd10
K055	other infections	icd10
K056	other infections	icd10
K113	other infections	icd10
K122	other infections	icd10
K140	other infections	icd10
K35	other infections	icd10
K350	other infections	icd10
K351	other infections	icd10
K352	other infections	icd10
K353	other infections	icd10
K358	other infections	icd10
K359	other infections	icd10
K36	other infections	icd10
K37	other infections	icd10
K610	other infections	icd10
K611	other infections	icd10
K612	other infections	icd10
K613	other infections	icd10
K614	other infections	icd10
K615	other infections	icd10
K630	other infections	icd10
K650	other infections	icd10
K651	other infections	icd10
K652	other infections	icd10
K653	other infections	icd10
K654	other infections	icd10
K658	other infections	icd10
K659	other infections	icd10
L00	skin and soft tissue infections	icd10
L010	skin and soft tissue infections	icd10
L011	skin and soft tissue infections	icd10
L020	skin and soft tissue infections	icd10
L021	skin and soft tissue infections	icd10
L022	skin and soft tissue infections	icd10
L023	skin and soft tissue infections	icd10
L024	skin and soft tissue infections	icd10
L025	skin and soft tissue infections	icd10
L026	skin and soft tissue infections	icd10
L028	skin and soft tissue infections	icd10
L029	skin and soft tissue infections	icd10
L030	skin and soft tissue infections	icd10
L031	skin and soft tissue infections	icd10
L032	skin and soft tissue infections	icd10
L033	skin and soft tissue infections	icd10
L038	skin and soft tissue infections	icd10
L039	skin and soft tissue infections	icd10
L040	skin and soft tissue infections	icd10
L041	skin and soft tissue infections	icd10
L042	skin and soft tissue infections	icd10
L043	skin and soft tissue infections	icd10
L048	skin and soft tissue infections	icd10
L049	skin and soft tissue infections	icd10
L050	skin and soft tissue infections	icd10
L059	skin and soft tissue infections	icd10
L080	skin and soft tissue infections	icd10
L081	skin and soft tissue infections	icd10
L088	skin and soft tissue infections	icd10
L089	skin and soft tissue infections	icd10
L303	skin and soft tissue infections	icd10
M000	other infections	icd10
M001	other infections	icd10
M002	other infections	icd10
M008	other infections	icd10
M009	other infections	icd10
M01X	other infections	icd10
M462	other infections	icd10
M463	other infections	icd10
M464	other infections	icd10
M465	other infections	icd10
M600	other infections	icd10
M650	other infections	icd10
M710	other infections	icd10
M711	other infections	icd10
M726	other infections	icd10
M860	other infections	icd10
M861	other infections	icd10
M862	other infections	icd10
M863	other infections	icd10
M864	other infections	icd10
M865	other infections	icd10
M866	other infections	icd10
M868	other infections	icd10
M869	other infections	icd10
N30	urinary tract infections	icd10
N300	urinary tract infections	icd10
N301	urinary tract infections	icd10
N302	urinary tract infections	icd10
N303	urinary tract infections	icd10
N304	urinary tract infections	icd10
N308	urinary tract infections	icd10
N309	urinary tract infections	icd10
N330	urinary tract infections	icd10
N34	urinary tract infections	icd10
N340	urinary tract infections	icd10
N341	urinary tract infections	icd10
N342	urinary tract infections	icd10
N343	urinary tract infections	icd10
N390	other infections	icd10
N431	other infections	icd10
N450	other infections	icd10
N482	other infections	icd10
N499	other infections	icd10
N70	other infections	icd10
N700	other infections	icd10
N701	other infections	icd10
N709	other infections	icd10

## Sheet: icpc
ICPC code list
code	concept	system
A87	solid organ transplant	icpc
A87.01	solid organ transplant	icpc
A87.02	solid organ transplant	icpc
F83	hypertension	icpc
F83.01	hypertension	icpc
F83.02	hypertension	icpc
K74	ischemic heart disease	icpc
K74	ischemic heart disease	icpc
K74	ischemic heart disease	icpc
K74.00	ischemic heart disease	icpc
K74.01	ischemic heart disease	icpc
K74.02	ischemic heart disease	icpc
K75	ischemic heart disease	icpc
K75.00	ischemic heart disease	icpc
K76	ischemic heart disease	icpc
K76	ischemic heart disease	icpc
K76	ischemic heart disease	icpc
K76.00	ischemic heart disease	icpc
K76.01	ischemic heart disease	icpc
K76.02	ischemic heart disease	icpc
K83	aortic valve disorder	icpc
K83.00	aortic valve disorder	icpc
K83.01	aortic valve disorder	icpc
K83.02	aortic valve disorder	icpc
K84	cerebrovascular diseases	icpc
K84.00	cerebrovascular diseases	icpc
K84.01	cerebrovascular diseases	icpc
K84.02	cerebrovascular diseases	icpc
K84.03	cerebrovascular diseases	icpc
K84.07	cerebrovascular diseases	icpc
K85	hypertension	icpc
K85.00	hypertension	icpc
K86	hypertension	icpc
K86.00	hypertension	icpc
K87	hypertension	icpc
K87.00	hypertension	icpc
K89	cerebrovascular diseases	icpc
K89.00	cerebrovascular diseases	icpc
K90	cerebrovascular diseases	icpc
K90	cerebrovascular diseases	icpc
K90	cerebrovascular diseases	icpc
K90	cerebrovascular diseases	icpc
K90.00	cerebrovascular diseases	icpc
K90.01	cerebrovascular diseases	icpc
K90.02	cerebrovascular diseases	icpc
K90.03	cerebrovascular diseases	icpc
K99	aortic aneurysm	icpc
K99.01	aortic aneurysm	icpc
K99.02	aortic aneurysm	icpc
K99.03	aortic aneurysm	icpc
K99.04	aortic aneurysm	icpc
K99.05	aortic aneurysm	icpc
K99.06	aortic aneurysm	icpc
L99	tendinitis	icpc
L99.02	tendinitis	icpc
P17	tobacco use	icpc
P17.00	tobacco use	icpc
T93	dyslipidemia	icpc
T93	dyslipidemia	icpc
T93.01	dyslipidemia	icpc
T93.02	dyslipidemia	icpc
T93.03	dyslipidemia	icpc
T93.04	dyslipidemia	icpc
U99	renal impairment	icpc
U99.01	renal impairment	icpc
W81	hypertension	icpc
W81.01	hypertension	icpc
W81.02	hypertension	icpc
W81.03	hypertension	icpc
A70	other infections	icpc
A77	other infections	icpc
A78	other infections	icpc
A78.05	other infections	icpc
B70	other infections	icpc
D70	other infections	icpc
D70.00	other infections	icpc
D70.01	other infections	icpc
D70.02	other infections	icpc
D70.03	other infections	icpc
D70.04	other infections	icpc
D73	other infections	icpc
D73.00	other infections	icpc
D82	other infections	icpc
D82.01	other infections	icpc
D82.02	other infections	icpc
D83	other infections	icpc
D83.01	other infections	icpc
D83.02	other infections	icpc
D83.03	other infections	icpc
D88	other infections	icpc
D95	other infections	icpc
D95.01	other infections	icpc
D95.02	other infections	icpc
D95.03	other infections	icpc
F70	other infections	icpc
F70.00	other infections	icpc
F70.01	other infections	icpc
F70.02	other infections	icpc
F72	other infections	icpc
F72.00	other infections	icpc
F72.01	other infections	icpc
F72.02	other infections	icpc
F72.03	other infections	icpc
F73.00	other infections	icpc
F73.01	other infections	icpc
F73.02	other infections	icpc
F73.03	other infections	icpc
F86	other infections	icpc
H70	other infections	icpc
H70.00	other infections	icpc
H71	other infections	icpc
H71.00	other infections	icpc
H72	other infections	icpc
H72.00	other infections	icpc
H73	other infections	icpc
H74	other infections	icpc
H74.00	other infections	icpc
H74.01	other infections	icpc
H74.02	other infections	icpc
H74.03	other infections	icpc
K70	other infections	icpc
K70.00	other infections	icpc
K88	other infections	icpc
K88.00	other infections	icpc
K91	other infections	icpc
K91.00	other infections	icpc
K92	other infections	icpc
K92.00	other infections	icpc
L70	other infections	icpc
L70.00	other infections	icpc
L70.01	other infections	icpc
L70.02	other infections	icpc
L87	other infections	icpc
L87.00	other infections	icpc
L99.01	other infections	icpc
L99.03	other infections	icpc
L99.04	other infections	icpc
L99.05	other infections	icpc
L99.06	other infections	icpc
L99.07	other infections	icpc
L99.08	other infections	icpc
L99.09	other infections	icpc
L99.10	other infections	icpc
L99.11	other infections	icpc
L99.12	other infections	icpc
L99.13	other infections	icpc
N71	other infections	icpc
N71.00	other infections	icpc
N71.01	other infections	icpc
N71.03	other infections	icpc
N71.04	other infections	icpc
N72	other infections	icpc
N72.00	other infections	icpc
N73	other infections	icpc
N73.00	other infections	icpc
R09.00	upper respiratory tract infections	icpc
R21.00	upper respiratory tract infections	icpc
R21.01	upper respiratory tract infections	icpc
R22.00	upper respiratory tract infections	icpc
R23.00	upper respiratory tract infections	icpc
R70.00	other infections	icpc
R71	upper respiratory tract infections	icpc
R72	upper respiratory tract infections	icpc
R72.00	upper respiratory tract infections	icpc
R72.01	upper respiratory tract infections	icpc
R72.02	upper respiratory tract infections	icpc
R73.00	upper respiratory tract infections	icpc
R74	upper respiratory tract infections	icpc
R74.00	upper respiratory tract infections	icpc
R74.01	upper respiratory tract infections	icpc
R74.02	upper respiratory tract infections	icpc
R75	upper respiratory tract infections	icpc
R75.00	upper respiratory tract infections	icpc
R75.01	upper respiratory tract infections	icpc
R75.02	upper respiratory tract infections	icpc
R76	upper respiratory tract infections	icpc
R76.00	upper respiratory tract infections	icpc
R76.01	upper respiratory tract infections	icpc
R76.02	upper respiratory tract infections	icpc
R77	upper respiratory tract infections	icpc
R77.00	upper respiratory tract infections	icpc
R77.01	upper respiratory tract infections	icpc
R77.02	upper respiratory tract infections	icpc
R78	lower respiratory tract infections	icpc
R78.00	lower respiratory tract infections	icpc
R80	lower respiratory tract infections	icpc
R80.00	lower respiratory tract infections	icpc
R81	lower respiratory tract infections	icpc
R81.00	lower respiratory tract infections	icpc
R81.01	lower respiratory tract infections	icpc
R82	lower respiratory tract infections	icpc
R82.00	lower respiratory tract infections	icpc
R83	other infections	icpc
R83.00	other infections	icpc
R83.01	other infections	icpc
R83.02	other infections	icpc
R83.03	other infections	icpc
R83.04	other infections	icpc
R90	upper respiratory tract infections	icpc
R90.00	upper respiratory tract infections	icpc
R91.00	upper respiratory tract infections	icpc
R91.01	upper respiratory tract infections	icpc
R91.02	upper respiratory tract infections	icpc
R95	upper respiratory tract infections	icpc
R95.00	upper respiratory tract infections	icpc
R99	upper respiratory tract infections	icpc
R99.01	upper respiratory tract infections	icpc
R99.02	upper respiratory tract infections	icpc
R99.03	upper respiratory tract infections	icpc
R99.04	upper respiratory tract infections	icpc
R99.05	upper respiratory tract infections	icpc
R99.06	upper respiratory tract infections	icpc
S09	skin and soft tissue infections	icpc
S09.00	skin and soft tissue infections	icpc
S09.01	skin and soft tissue infections	icpc
S09.02	skin and soft tissue infections	icpc
S10	skin and soft tissue infections	icpc
S10.00	skin and soft tissue infections	icpc
S10.01	skin and soft tissue infections	icpc
S10.02	skin and soft tissue infections	icpc
S10.03	skin and soft tissue infections	icpc
S11.00	skin and soft tissue infections	icpc
S11.01	skin and soft tissue infections	icpc
S76	skin and soft tissue infections	icpc
S76.00	skin and soft tissue infections	icpc
S76.01	skin and soft tissue infections	icpc
S76.02	skin and soft tissue infections	icpc
S84	skin and soft tissue infections	icpc
S85	skin and soft tissue infections	icpc
T70.00	other infections	icpc
U70	urinary tract infections	icpc
U70.00	urinary tract infections	icpc
U71	urinary tract infections	icpc
U71.00	urinary tract infections	icpc
U71.01	urinary tract infections	icpc
U71.02	urinary tract infections	icpc
U72	urinary tract infections	icpc
U99.02	urinary tract infections	icpc
U99.03	urinary tract infections	icpc
U99.04	urinary tract infections	icpc
W70.00	other infections	icpc
W71.00	other infections	icpc
W84.01	other infections	icpc
X70	other infections	icpc
X70.00	other infections	icpc
X71	other infections	icpc
X71.00	other infections	icpc
X73	other infections	icpc
X73.00	other infections	icpc
X74.00	other infections	icpc
X74.01	other infections	icpc
X84.02	other infections	icpc
X85.01	other infections	icpc
X90	other infections	icpc
X91	other infections	icpc
X99	other infections	icpc
X99.01	other infections	icpc
X99.02	other infections	icpc
X99.03	other infections	icpc
X99.04	other infections	icpc
X99.05	other infections	icpc
X99.06	other infections	icpc
Y70	other infections	icpc
Y70.00	other infections	icpc
Y71	other infections	icpc
Y71.00	other infections	icpc
Y72	other infections	icpc
Y73	other infections	icpc
Y73.00	other infections	icpc
Y74	other infections	icpc
Y74.00	other infections	icpc
Y74.01	other infections	icpc
Y74.02	other infections	icpc
Y75.00	other infections	icpc
Y76	other infections	icpc
Y99	other infections	icpc
Y99.01	other infections	icpc
Y99.02	other infections	icpc
Y99.03	other infections	icpc

## Sheet: CPRD
medcodes/READ code list
medcode	readcode	concept
54	137..00	prior tobacco use
12942	137..11	prior tobacco use
12956	137A.00	prior tobacco use
12959	137B.00	prior tobacco use
12964	137C.00	prior tobacco use
12946	137F.00	prior tobacco use
12240	137G.00	prior tobacco use
12947	137H.00	prior tobacco use
12943	137J.00	prior tobacco use
776	137K.00	prior tobacco use
99838	137K000	prior tobacco use
12945	137M.00	prior tobacco use
26470	137N.00	prior tobacco use
19488	137O.00	prior tobacco use
93	137P.00	prior tobacco use
1823	137P.11	prior tobacco use
12952	137Q.00	prior tobacco use
12951	137Q.11	prior tobacco use
10558	137R.00	prior tobacco use
12878	137T.00	prior tobacco use
12966	137V.00	prior tobacco use
12965	137X.00	prior tobacco use
12963	137Y.00	prior tobacco use
100639	1M4..00	cerebrovascular diseases
101028	1W1..00	dislipidemia
106558	1W2..00	dislipidemia
12720	1Z1..00	renal impairment
29013	1Z10.00	renal impairment
12586	1Z11.00	renal impairment
12566	1Z12.00	renal impairment
12479	1Z13.00	renal impairment
12585	1Z14.00	renal impairment
94965	1Z15.00	renal impairment
95179	1Z16.00	renal impairment
94789	1Z17.00	renal impairment
97980	1Z17.11	renal impairment
95572	1Z18.00	renal impairment
111022	1Z18.11	renal impairment
95146	1Z19.00	renal impairment
97979	1Z19.11	renal impairment
95121	1Z1A.00	renal impairment
97978	1Z1A.11	renal impairment
94793	1Z1B.00	renal impairment
95145	1Z1B.11	renal impairment
95123	1Z1C.00	renal impairment
95188	1Z1C.11	renal impairment
95408	1Z1D.00	renal impairment
95571	1Z1D.11	renal impairment
95175	1Z1E.00	renal impairment
95176	1Z1E.11	renal impairment
95178	1Z1F.00	renal impairment
95180	1Z1F.11	renal impairment
95177	1Z1G.00	renal impairment
100633	1Z1G.11	renal impairment
95122	1Z1H.00	renal impairment
99312	1Z1H.11	renal impairment
95406	1Z1J.00	renal impairment
97587	1Z1J.11	renal impairment
95508	1Z1K.00	renal impairment
99160	1Z1K.11	renal impairment
95405	1Z1L.00	renal impairment
97683	1Z1L.11	renal impairment
110033	1Z1M.00	renal impairment
110003	1Z1N.00	renal impairment
110484	1Z1P.00	renal impairment
110269	1Z1Q.00	renal impairment
110108	1Z1R.00	renal impairment
110251	1Z1S.00	renal impairment
109804	1Z1T.00	renal impairment
109805	1Z1V.00	renal impairment
109905	1Z1W.00	renal impairment
109963	1Z1X.00	renal impairment
109657	1Z1Y.00	renal impairment
109990	1Z1Z.00	renal impairment
109980	1Z1a.00	renal impairment
109904	1Z1b.00	renal impairment
110626	1Z1c.00	renal impairment
110133	1Z1d.00	renal impairment
109981	1Z1e.00	renal impairment
110467	1Z1f.00	renal impairment
8246	322..00	ischemic heart disease
17820	3221	ischemic heart disease
26973	3222	ischemic heart disease
35287	322Z.00	ischemic heart disease
7783	323..00	ischemic heart disease
26974	3231	ischemic heart disease
39904	3232	ischemic heart disease
26975	3233	ischemic heart disease
26972	3234	ischemic heart disease
55401	3235	ischemic heart disease
52705	3236	ischemic heart disease
59032	323Z.00	ischemic heart disease
14781	44O4.00	dislipidemia
6363	44O5.00	dislipidemia
856	44O6.00	dislipidemia
108766	661M200	renal impairment
109611	661M600	hypertension
107195	661M700	cerebrovascular diseases
109391	661N000	ischemic heart disease
112411	661N200	renal impairment
110631	661N600	hypertension
109743	661N700	cerebrovascular diseases
4444	662..12	hypertension
21826	662F.00	hypertension
13188	662G.00	hypertension
12948	662H.00	hypertension
13185	662K.00	ischemic heart disease
19542	662K000	ischemic heart disease
15373	662K100	ischemic heart disease
14782	662K200	ischemic heart disease
29300	662K300	ischemic heart disease
108504	662K400	ischemic heart disease
108506	662K500	ischemic heart disease
15349	662Kz00	ischemic heart disease
10792	662M.00	cerebrovascular diseases
105100	662M100	cerebrovascular diseases
104505	662M200	cerebrovascular diseases
13187	662N.00	ischemic heart disease
3425	662O.00	hypertension
13186	662P.00	hypertension
102406	662P000	hypertension
109771	662P100	hypertension
18853	662f.00	hypertension
13189	662g.00	hypertension
19066	662h.00	hypertension
55109	662m.00	cerebrovascular diseases
55105	662n.00	ischemic heart disease
28914	662o.00	hypertension
83502	662p.00	hypertension
9936	66X..00	dislipidemia
104226	66X0.00	dislipidemia
110480	66X1.00	dislipidemia
105093	66X2.00	dislipidemia
104083	66X3.00	dislipidemia
102681	66X4.00	dislipidemia
96578	7450000	solid organ transplant
93713	7450100	solid organ transplant
73743	7450y00	solid organ transplant
38011	7450z00	solid organ transplant
32025	7800000	solid organ transplant
71422	7800100	solid organ transplant
89445	7800111	solid organ transplant
100073	7800112	solid organ transplant
69194	7800200	solid organ transplant
105506	7800400	solid organ transplant
97157	7800500	solid organ transplant
99250	7800y00	solid organ transplant
27319	7800z00	solid organ transplant
47861	7805211	solid organ transplant
56993	7830100	solid organ transplant
101231	7830200	solid organ transplant
60955	7830300	solid organ transplant
67499	7830z00	solid organ transplant
96129	7831200	solid organ transplant
106015	7842000	solid organ transplant
110221	7842011	solid organ transplant
53626	7900000	solid organ transplant
115210	7900y00	solid organ transplant
61073	7900z00	solid organ transplant
242	7901000	solid organ transplant
72939	7901100	solid organ transplant
107416	7901300	solid organ transplant
93844	7901500	solid organ transplant
69734	7901y00	solid organ transplant
41495	7901z00	solid organ transplant
1756	7911.12	aortic valve disorder
43778	7911000	aortic valve disorder
39763	7911100	aortic valve disorder
35812	7911200	aortic valve disorder
15133	7911300	aortic valve disorder
92070	7911411	aortic valve disorder
100482	7911500	aortic valve disorder
98173	7911600	aortic valve disorder
40086	7911y00	aortic valve disorder
53804	7911z00	aortic valve disorder
45256	7915100	aortic valve disorder
2997	7B00.00	solid organ transplant
55151	7B00000	solid organ transplant
11745	7B00100	solid organ transplant
66705	7B00111	solid organ transplant
24361	7B00200	solid organ transplant
98364	7B00211	solid organ transplant
105328	7B00212	solid organ transplant
89924	7B00300	solid organ transplant
96133	7B00400	solid organ transplant
109455	7B00500	solid organ transplant
105787	7B00600	solid organ transplant
70874	7B00y00	solid organ transplant
5504	7B00z00	solid organ transplant
72004	7B01511	solid organ transplant
114344	7B01900	solid organ transplant
26862	7B06300	solid organ transplant
93366	7B0F.00	solid organ transplant
18057	8B26.00	hypertension
16937	8B28.00	dislipidemia
32244	8BG2.00	dislipidemia
11056	8BL0.00	hypertension
12111	8BL1.00	dislipidemia
39849	8I3J.00	dislipidemia
22333	8I3N.00	hypertension
26019	C320200	dislipidemia
54499	C321.11	dislipidemia
5791	C322.00	dislipidemia
52992	C322.11	dislipidemia
59564	C322.12	dislipidemia
102390	C322000	dislipidemia
637	C324.00	dislipidemia
30566	C327.00	dislipidemia
71157	C327z00	dislipidemia
95952	C328.00	dislipidemia
32687	E251.00	prior tobacco use
95610	E251000	prior tobacco use
70746	E251100	prior tobacco use
108835	E251200	prior tobacco use
72706	E251300	prior tobacco use
68658	E251z00	prior tobacco use
61905	Eu17.00	prior tobacco use
111853	Eu17000	prior tobacco use
56144	Eu17100	prior tobacco use
107792	Eu17200	prior tobacco use
101519	Eu17300	prior tobacco use
112529	Eu17500	prior tobacco use
18100	G12..00	aortic valve disorder
50809	G12z.00	aortic valve disorder
10078	G13..00	aortic valve disorder
70698	G13y.00	aortic valve disorder
29158	G13z.00	aortic valve disorder
799	G20..00	hypertension
107704	G20..12	hypertension
15377	G200.00	hypertension
1894	G201.00	hypertension
4372	G202.00	hypertension
83473	G203.00	hypertension
10818	G20z.00	hypertension
3712	G20z.11	hypertension
4668	G22..00	hypertension
39649	G220.00	hypertension
43935	G221.00	hypertension
32423	G222.00	hypertension
15106	G22z.00	hypertension
29310	G22z.11	hypertension
63466	G23..00	hypertension
67232	G230.00	hypertension
63000	G231.00	hypertension
21837	G232.00	hypertension
28684	G233.00	hypertension
57987	G234.00	hypertension
68659	G23z.00	hypertension
7329	G24..00	hypertension
31755	G240.00	hypertension
59383	G240000	hypertension
73293	G240z00	hypertension
57288	G241.00	hypertension
25371	G241000	hypertension
51635	G241z00	hypertension
34744	G244.00	hypertension
16059	G24z.00	hypertension
31387	G24z000	hypertension
31341	G24z100	hypertension
42229	G24zz00	hypertension
105371	G25..00	hypertension
105316	G25..11	hypertension
105989	G26..00	hypertension
105487	G26..11	hypertension
105480	G27..00	hypertension
105274	G28..00	hypertension
241	G30..00	ischemic heart disease
30421	G30..13	ischemic heart disease
1677	G30..15	ischemic heart disease
17689	G30..17	ischemic heart disease
12139	G300.00	ischemic heart disease
5387	G301.00	ischemic heart disease
40429	G301000	ischemic heart disease
17872	G301100	ischemic heart disease
14897	G301z00	ischemic heart disease
8935	G302.00	ischemic heart disease
29643	G303.00	ischemic heart disease
23892	G304.00	ischemic heart disease
14898	G305.00	ischemic heart disease
63467	G306.00	ischemic heart disease
3704	G307.00	ischemic heart disease
9507	G307000	ischemic heart disease
10562	G307100	ischemic heart disease
1678	G308.00	ischemic heart disease
32854	G30B.00	ischemic heart disease
29758	G30X.00	ischemic heart disease
12229	G30X000	ischemic heart disease
34803	G30y.00	ischemic heart disease
28736	G30y000	ischemic heart disease
62626	G30y100	ischemic heart disease
41221	G30y200	ischemic heart disease
46017	G30yz00	ischemic heart disease
14658	G30z.00	ischemic heart disease
23579	G310.00	ischemic heart disease
36523	G311.00	ischemic heart disease
39655	G311.12	ischemic heart disease
1431	G311.13	ischemic heart disease
61072	G311000	ischemic heart disease
55137	G311011	ischemic heart disease
7347	G311100	ischemic heart disease
54251	G311z00	ischemic heart disease
39449	G312.00	ischemic heart disease
68357	G31y100	ischemic heart disease
4017	G32..00	ischemic heart disease
16408	G32..11	ischemic heart disease
17464	G32..12	ischemic heart disease
1430	G33..00	ischemic heart disease
11048	G331.11	ischemic heart disease
25842	G33z.00	ischemic heart disease
28554	G33zz00	ischemic heart disease
18842	G35..00	ischemic heart disease
45809	G350.00	ischemic heart disease
38609	G351.00	ischemic heart disease
72562	G353.00	ischemic heart disease
46166	G35X.00	ischemic heart disease
32272	G38..00	ischemic heart disease
46112	G380.00	ischemic heart disease
46276	G381.00	ischemic heart disease
106812	G383.00	ischemic heart disease
41835	G384.00	ischemic heart disease
68748	G38z.00	ischemic heart disease
35119	G501.00	ischemic heart disease
4548	G541.00	aortic valve disorder
10964	G541400	aortic valve disorder
30610	G541600	aortic valve disorder
49185	G541700	aortic valve disorder
19019	G541z00	aortic valve disorder
18604	G61..12	cerebrovascular diseases
57495	G63..11	cerebrovascular diseases
24446	G63y100	cerebrovascular diseases
569	G64..12	cerebrovascular diseases
6155	G64..13	cerebrovascular diseases
36717	G640000	cerebrovascular diseases
27975	G641000	cerebrovascular diseases
3149	G64z.00	cerebrovascular diseases
15252	G64z.11	cerebrovascular diseases
5602	G64z.12	cerebrovascular diseases
25615	G64z000	cerebrovascular diseases
9985	G64z200	cerebrovascular diseases
10504	G64z300	cerebrovascular diseases
26424	G64z400	cerebrovascular diseases
1469	G66..00	cerebrovascular diseases
6253	G66..12	cerebrovascular diseases
8443	G663.00	cerebrovascular diseases
17322	G664.00	cerebrovascular diseases
39403	G683.00	cerebrovascular diseases
6228	G68X.00	cerebrovascular diseases
1735	G71..00	aortic aneurysm
16521	G710.00	aortic dissection
27563	G711.00	aortic aneurysm
16800	G711.11	aortic aneurysm
23532	G712.00	aortic aneurysm
17767	G713.00	aortic aneurysm
13572	G713.11	aortic aneurysm
63920	G713000	aortic aneurysm
1867	G714.00	aortic aneurysm
17345	G714.11	aortic aneurysm
45521	G714000	aortic aneurysm
28109	G714100	aortic aneurysm
101379	G714200	aortic aneurysm
101195	G714300	aortic aneurysm
15304	G715.00	aortic aneurysm
11430	G715000	aortic aneurysm
16034	G716.00	aortic aneurysm
40787	G716000	aortic aneurysm
70260	G717.00	aortic aneurysm
9759	G718.00	aortic aneurysm
6872	G71z.00	aortic aneurysm
94521	Gyu1100	aortic valve disorder
102458	Gyu2000	hypertension
97533	Gyu2100	hypertension
39546	Gyu3000	ischemic heart disease
96838	Gyu3400	ischemic heart disease
109035	Gyu3500	ischemic heart disease
99991	Gyu3600	ischemic heart disease
49272	Gyu5600	aortic valve disorder
71004	Gyu5A00	aortic valve disorder
53745	Gyu6400	cerebrovascular diseases
110337	Gyu6C00	cerebrovascular diseases
102725	Gyu7100	aortic aneurysm
102719	Gyu7200	aortic aneurysm
112418	J036400	prior tobacco use
2266	K04..00	renal impairment
105739	K04..11	renal impairment
105238	K04..12	renal impairment
10837	K040.00	renal impairment
46242	K041.00	renal impairment
31369	K042.00	renal impairment
31402	K042.11	renal impairment
57919	K043.00	renal impairment
104857	K043000	renal impairment
108103	K043100	renal impairment
114138	K043200	renal impairment
109215	K043300	renal impairment
107241	K043400	renal impairment
97198	K044.00	renal impairment
105209	K045.00	renal impairment
109518	K046.00	renal impairment
114692	K048.00	renal impairment
112493	K049.00	renal impairment
105267	K04B.00	renal impairment
106649	K04C.00	renal impairment
107178	K04D.00	renal impairment
106728	K04E.00	renal impairment
35235	K04y.00	renal impairment
25582	K04z.00	renal impairment
512	K05..00	renal impairment
53852	K05..12	renal impairment
104981	K05..13	renal impairment
6712	K050.00	renal impairment
105392	K051.00	renal impairment
105383	K052.00	renal impairment
104619	K053.00	renal impairment
104963	K054.00	renal impairment
105151	K055.00	renal impairment
350	K06..00	renal impairment
107771	K06..12	renal impairment
11787	K060.00	renal impairment
6842	K060.11	renal impairment
8919	K08..00	renal impairment
41013	K08y300	renal impairment
25980	K08z.00	renal impairment
45523	K0B..00	renal impairment
64622	K0B1.00	renal impairment
115002	K0B3.00	renal impairment
41148	K0B4000	renal impairment
48057	K0B5.00	renal impairment
8330	K0D..00	renal impairment
100205	K0E..00	renal impairment
11436	K13z000	renal impairment
100693	Kyu1C00	renal impairment
53945	Kyu2000	renal impairment
53940	Kyu2100	renal impairment
16137	N211100	tendinitis
4278	N211300	tendinitis
5489	N212500	tendinitis
12828	N213400	tendinitis
28211	N213500	tendinitis
8285	N215200	tendinitis
20989	N215400	tendinitis
17129	N215500	tendinitis
17066	N215600	tendinitis
12553	N216100	tendinitis
7688	N216400	tendinitis
18835	N216800	tendinitis
8081	N216900	tendinitis
1209	N217400	tendinitis
9942	N217500	tendinitis
8644	N217600	tendinitis
17972	N217800	tendinitis
6089	N21z200	tendinitis
864	N21z211	tendinitis
725	N21z212	tendinitis
18609	N21z213	tendinitis
11911	N21z214	tendinitis
29661	N21z215	tendinitis
789	N21z216	tendinitis
7293	N220514	tendinitis
16601	N226.00	tendon rupture
67879	N226000	tendon rupture
11633	N226200	tendon rupture
5665	N226300	tendon rupture
10853	N226400	tendon rupture
6040	N226500	tendon rupture
58147	N226C00	tendon rupture
54684	N226D00	tendon rupture
59364	N226E00	tendon rupture
43696	N226y00	tendon rupture
62729	N226z00	tendon rupture
17311	N23y900	tendinitis
29110	S5W..00	tendon rupture
367	S5z..15	tendon rupture
43433	SMC..00	prior tobacco use
30052	SP...18	solid organ transplant
44893	SP08.00	solid organ transplant
29831	SP08000	solid organ transplant
11113	SP08100	solid organ transplant
11553	SP08300	solid organ transplant
47484	SP08400	solid organ transplant
27679	SP08500	solid organ transplant
6692	SP08600	solid organ transplant
108330	SP08900	solid organ transplant
114407	SP08C00	solid organ transplant
104905	SP08D00	solid organ transplant
104960	SP08E00	solid organ transplant
107000	SP08F00	solid organ transplant
104630	SP08G00	solid organ transplant
104201	SP08H00	solid organ transplant
106620	SP08J00	solid organ transplant
114124	SP08J11	solid organ transplant
105724	SP08N00	solid organ transplant
106301	SP08P00	solid organ transplant
105811	SP08R00	solid organ transplant
107752	SP08T00	solid organ transplant
108437	SP08V00	solid organ transplant
106866	SP08W00	solid organ transplant
11554	SP15400	solid organ transplant
42765	ZC2CI00	dislipidemia
33694	ZC2CJ00	dislipidemia
47033	ZLEQJ00	solid organ transplant
72700	ZV11600	prior tobacco use
27741	ZV12500	prior tobacco use
19348	ZV12511	cerebrovascular diseases
7138	ZV12512	cerebrovascular diseases
22653	ZV42.00	solid organ transplant
96423	ZV42.11	solid organ transplant
104357	ZV42.12	solid organ transplant
5911	ZV42000	solid organ transplant
9384	ZV42100	solid organ transplant
18780	ZV42200	solid organ transplant
10394	ZV42600	solid organ transplant
9026	ZV42700	solid organ transplant
66456	ZV42y00	solid organ transplant
93751	ZV42y11	solid organ transplant
44077	ZV42y12	solid organ transplant
72092	ZV42z00	solid organ transplant
105809	ZV4D700	solid organ transplant
12954	ZV4K000	prior tobacco use
36960	ZV59600	solid organ transplant
35055	ZV6D800	solid organ transplant
108415	2F1H.00	other infections
47016	65Y1.00	other infections
91666	65Y2.00	other infections
115044	65Y3.00	other infections
102673	65Y5.00	other infections
97525	65Y8.00	other infections
96477	65Y9.00	other infections
95913	65Y9.11	other infections
9520	66YB.00	lower respiratory tract infections
102685	66YB000	lower respiratory tract infections
103007	66YB100	lower respiratory tract infections
109774	66YB200	lower respiratory tract infections
37371	66YD.00	lower respiratory tract infections
18621	66YL.00	lower respiratory tract infections
11287	66YM.00	lower respiratory tract infections
26018	66YS.00	lower respiratory tract infections
45998	66YT.00	lower respiratory tract infections
108586	66Yz100	lower respiratory tract infections
114534	66Yz200	lower respiratory tract infections
101042	8BMW.00	lower respiratory tract infections
105457	8CMW500	lower respiratory tract infections
106945	8IEZ.00	lower respiratory tract infections
104985	9NgP.00	lower respiratory tract infections
106637	9Nk7000	lower respiratory tract infections
28755	9Oi0.00	lower respiratory tract infections
115642	9Oi5100	lower respiratory tract infections
115755	9Oi5200	lower respiratory tract infections
1034	A....00	other infections
12690	A0...00	other infections
47360	A0...11	other infections
24368	A0...13	other infections
14943	A00..00	other infections
37524	A00..11	other infections
64650	A000.00	other infections
69807	A001.00	other infections
66741	A00z.00	other infections
51641	A01..00	other infections
4201	A010.00	other infections
33434	A010.11	other infections
16316	A011.00	other infections
31428	A012.00	other infections
112327	A013.00	other infections
4283	A01z.00	other infections
889	A02..00	other infections
2346	A020.00	other infections
751	A020.12	other infections
18809	A021.00	other infections
109982	A022.00	other infections
56795	A022000	other infections
57281	A022100	other infections
58896	A022200	other infections
29773	A022300	other infections
44268	A022400	other infections
105123	A022z00	other infections
104474	A023.00	other infections
33689	A02y.00	other infections
5667	A02z.00	other infections
9439	A03..00	other infections
20568	A030.00	other infections
10892	A031.00	other infections
67868	A032.00	other infections
2408	A033.00	other infections
22089	A033.11	other infections
25080	A03y.00	other infections
29566	A03z.00	other infections
35639	A04..00	other infections
35732	A040.00	other infections
27412	A04y.00	other infections
28093	A052.00	other infections
29021	A053.00	other infections
34732	A054.00	other infections
64757	A055.00	other infections
70489	A05y.00	other infections
40985	A05y000	other infections
29592	A05y100	other infections
35843	A05yz00	other infections
16159	A061.11	other infections
51910	A063.00	other infections
46641	A07..00	other infections
5498	A070.00	other infections
49728	A070000	other infections
56587	A070100	other infections
50953	A070200	other infections
50849	A070300	other infections
65201	A071.00	other infections
53549	A072.00	other infections
39283	A073.00	other infections
91405	A073000	other infections
63560	A073z00	other infections
47879	A074.00	other infections
41374	A074000	other infections
53739	A074011	other infections
61519	A074012	other infections
54552	A074100	other infections
56957	A074111	other infections
1200	A074300	other infections
6007	A074311	other infections
7552	A074312	other infections
14928	A074313	other infections
3871	A074400	other infections
8937	A074500	other infections
35690	A074y00	other infections
25225	A074z00	other infections
2594	A075.00	other infections
23378	A07y.00	other infections
16633	A07z.00	other infections
25675	A08..00	other infections
27595	A080.00	other infections
24156	A080100	other infections
9562	A080200	other infections
10294	A080300	other infections
3329	A080z00	other infections
35774	A081.00	other infections
16142	A081.11	other infections
1282	A081000	other infections
790	A081100	other infections
4798	A081200	other infections
16469	A081z00	other infections
4542	A082.00	other infections
48313	A082z00	other infections
5090	A083.00	other infections
21138	A08z.00	other infections
52403	A0y..00	other infections
30575	A0z..00	other infections
1840	A1...00	other infections
22011	A10..00	other infections
16265	A100.00	other infections
46272	A101.00	other infections
42630	A10y.00	other infections
37694	A10z.00	other infections
635	A11..00	other infections
47336	A11..11	other infections
53701	A110.00	other infections
48580	A111.00	other infections
16331	A112.00	other infections
62468	A113.00	other infections
16741	A114.00	other infections
15693	A115.00	other infections
9953	A116.00	other infections
66441	A117.00	other infections
18950	A11y.00	other infections
38110	A11z.00	other infections
63959	A12..00	other infections
23472	A120.00	other infections
37834	A120000	other infections
39512	A120100	other infections
14913	A120200	other infections
56890	A120z00	other infections
58827	A121.00	other infections
5145	A121000	other infections
44129	A121100	other infections
49503	A121200	other infections
46926	A121z00	other infections
69260	A122.00	other infections
93015	A122000	other infections
93948	A122100	other infections
53473	A122z00	other infections
20333	A123.00	other infections
31670	A124.00	other infections
93071	A124100	other infections
62530	A124200	other infections
58588	A124300	other infections
44039	A124500	other infections
35443	A124600	other infections
47832	A125000	other infections
41051	A125100	other infections
69471	A125X00	other infections
50902	A12y.00	other infections
37598	A12y000	other infections
72402	A12y100	other infections
97658	A12y200	other infections
45861	A12y300	other infections
50147	A12yz00	other infections
41208	A13..00	other infections
11975	A130.00	other infections
54840	A130000	other infections
46802	A130100	other infections
114365	A130200	other infections
43791	A130300	other infections
69322	A130z00	other infections
57417	A131.00	other infections
52199	A132.00	other infections
57398	A133.00	other infections
46039	A134.00	other infections
46044	A135.00	other infections
59202	A136.00	other infections
93360	A136000	other infections
31680	A136100	other infections
72072	A136z00	other infections
41383	A13y.00	other infections
70140	A13z.00	other infections
2193	A14..00	other infections
31409	A140.00	other infections
54570	A14y.00	other infections
113105	A14y000	other infections
39279	A14y100	other infections
31436	A14y200	other infections
29482	A14y300	other infections
59087	A14y400	other infections
49433	A14y500	other infections
33372	A14yz00	other infections
54579	A14z.00	other infections
3596	A15..00	other infections
22572	A15..11	other infections
24626	A15..12	other infections
45318	A15..13	other infections
3273	A150.00	other infections
2208	A151.00	other infections
23451	A152.00	other infections
4907	A153.00	other infections
17153	A154.00	other infections
37886	A15x.00	other infections
42201	A15y.00	other infections
44128	A15z.00	other infections
37422	A16..00	other infections
3303	A160.00	other infections
23940	A160.11	other infections
52272	A160000	other infections
50837	A160100	other infections
49235	A160200	other infections
67292	A160z00	other infections
3830	A161.00	other infections
53548	A162.00	other infections
34657	A163.00	other infections
27399	A164.00	other infections
68821	A165.00	other infections
60040	A165000	other infections
49481	A165100	other infections
30945	A165200	other infections
69154	A165z00	other infections
57466	A166.00	other infections
72743	A166000	other infections
38920	A166100	other infections
31349	A166111	other infections
63796	A166z00	other infections
66584	A167.00	other infections
49112	A167000	other infections
12448	A167100	other infections
68973	A167z00	other infections
50489	A168.00	other infections
50261	A16z.00	other infections
55835	A17..00	other infections
47881	A170.00	other infections
46675	A170.11	other infections
67637	A170000	other infections
16367	A170100	other infections
47430	A170200	other infections
37492	A170300	other infections
63351	A170500	other infections
4621	A170600	other infections
62033	A170700	other infections
31445	A170800	other infections
30687	A170z00	other infections
44573	A171.00	other infections
34640	A171100	other infections
56833	A171z00	other infections
4256	A172.00	other infections
3720	A172000	other infections
40522	A172011	other infections
51110	A172100	other infections
5101	A172200	other infections
26344	A172z00	other infections
43976	A173.00	other infections
37329	A173000	other infections
19652	A173100	other infections
55629	A173200	other infections
38342	A173300	other infections
30358	A173400	other infections
70491	A173z00	other infections
58673	A174.00	other infections
73590	A175.00	other infections
35760	A176.00	other infections
66976	A177.00	other infections
56670	A178.00	other infections
46727	A17y.00	other infections
96668	A17y000	other infections
50869	A17y100	other infections
40231	A17y200	other infections
46019	A17y300	other infections
46147	A17y400	other infections
46383	A17yz00	other infections
45932	A17z.00	other infections
16414	A18..00	other infections
72008	A180.00	other infections
31844	A180000	other infections
42479	A180100	other infections
32459	A18y.00	other infections
53331	A18z.00	other infections
110373	A19..00	other infections
111299	A1A..00	other infections
34430	A1y..00	other infections
15158	A1z..00	other infections
50138	A2...00	other infections
45683	A20..00	other infections
33018	A200.00	other infections
68726	A201.00	other infections
59048	A202.00	other infections
70710	A203.00	other infections
109448	A204.00	other infections
47295	A205.00	other infections
60853	A206.00	other infections
105147	A20y100	other infections
54397	A20y200	other infections
112941	A20yz00	other infections
70101	A20z.00	other infections
56239	A21..00	other infections
99021	A21..11	other infections
35915	A21..12	other infections
103216	A210.00	other infections
114291	A211.00	other infections
92675	A211000	other infections
105091	A211200	other infections
115034	A212.00	other infections
68816	A213.00	other infections
72170	A21y100	other infections
114343	A21z.00	other infections
15617	A22..00	other infections
46403	A220.00	other infections
45161	A221.00	other infections
61654	A222.00	other infections
112542	A224.00	other infections
85945	A22z.00	other infections
3558	A23..00	other infections
73651	A23y.00	other infections
66747	A23z.00	other infections
43056	A24..00	other infections
60358	A25..00	other infections
67247	A25..11	other infections
60671	A250.00	other infections
56783	A251.00	other infections
32265	A26..00	other infections
97238	A260.00	other infections
20218	A261.00	other infections
44380	A261.11	other infections
101617	A26z.00	other infections
109568	A27..00	other infections
33371	A270.00	other infections
51661	A270000	other infections
94781	A270200	other infections
50725	A270300	other infections
24765	A270400	other infections
105408	A270600	other infections
105198	A270611	other infections
99699	A270z00	other infections
40408	A271.00	other infections
37346	A271.11	other infections
54474	A271000	other infections
99888	A271100	other infections
38646	A271200	other infections
20338	A272000	other infections
57743	A272100	other infections
72322	A272z11	other infections
20315	A27y.00	other infections
109567	A27z.00	other infections
101388	A2y..00	other infections
61971	A2z..00	other infections
940	A3...00	other infections
31415	A30..00	other infections
45858	A300.00	other infections
64608	A300000	other infections
20162	A301.00	other infections
93116	A301000	other infections
50070	A302.00	other infections
113705	A303.00	other infections
97632	A30z.00	other infections
7202	A31..00	other infections
32223	A310.00	other infections
24425	A310000	other infections
41164	A311.00	other infections
28623	A311.12	other infections
27321	A311.13	other infections
43568	A31y.00	other infections
38558	A31z.00	other infections
762	A32..00	other infections
93066	A320.00	other infections
56805	A321.00	other infections
40281	A322.00	other infections
96324	A323.00	other infections
42474	A32y.00	other infections
18498	A32y000	other infections
39423	A32y100	other infections
58070	A32y200	other infections
69151	A32y300	other infections
107286	A32y400	other infections
56553	A32y500	other infections
72794	A32yz00	other infections
49329	A32z.00	other infections
763	A33..00	upper respiratory tract infections
53897	A33y.00	upper respiratory tract infections
64286	A33yz00	upper respiratory tract infections
42548	A33z.00	upper respiratory tract infections
54777	A34..00	upper respiratory tract infections
1765	A340.00	upper respiratory tract infections
24176	A340000	upper respiratory tract infections
16718	A340100	upper respiratory tract infections
4902	A340200	upper respiratory tract infections
8496	A340300	upper respiratory tract infections
16217	A340z00	upper respiratory tract infections
8210	A341.00	upper respiratory tract infections
456	A341.11	upper respiratory tract infections
16184	A34z.00	upper respiratory tract infections
1156	A35..00	other infections
1705	A36..00	other infections
442	A360.00	other infections
20252	A361.00	other infections
1703	A362.00	other infections
66674	A364.00	other infections
113348	A364000	other infections
16803	A364100	other infections
32699	A364200	other infections
68677	A364300	other infections
96412	A364z00	other infections
21936	A365.00	other infections
24577	A366.00	other infections
73327	A36y.00	other infections
17208	A36y000	other infections
28337	A36y100	other infections
50648	A36yz00	other infections
39757	A36z.00	other infections
13364	A37..00	other infections
46730	A370.00	other infections
15229	A380.00	other infections
29950	A380000	other infections
10978	A380100	other infections
25895	A380300	other infections
16104	A381.00	other infections
30102	A381000	other infections
42825	A381100	other infections
31706	A383.00	other infections
58538	A383000	other infections
28610	A384100	other infections
2136	A38z.11	other infections
15872	A39..00	other infections
67314	A390.00	other infections
64306	A391.00	other infections
49137	A392.00	other infections
95709	A392100	other infections
105561	A392200	other infections
68321	A393.00	other infections
16187	A394.00	other infections
104294	A396.00	other infections
111878	A396.11	other infections
68400	A39y.00	other infections
73340	A39y000	other infections
67378	A39y100	other infections
48569	A39z.00	other infections
29026	A39z100	other infections
57668	A39zz00	other infections
55558	A3A..00	other infections
19479	A3A0.11	other infections
86049	A3A0011	other infections
66057	A3A0111	other infections
27490	A3A0211	other infections
95475	A3A0311	other infections
31871	A3A5.00	other infections
11692	A3A6.00	other infections
67777	A3Ay.00	other infections
43516	A3Ay000	other infections
	A3Ay2	other infections
6700	A3Ay200	other infections
41635	A3Ayz00	other infections
54386	A3B..00	other infections
3382	A3B0.00	other infections
94332	A3B0000	other infections
104575	A3B0100	other infections
1426	A3B1.00	other infections
8673	A3B1100	other infections
14802	A3B1111	other infections
94039	A3B1112	other infections
101484	A3B1200	other infections
5534	A3B2.00	other infections
111095	A3B3.00	other infections
12062	A3B4.00	other infections
8329	A3B4.11	other infections
7714	A3B5.00	other infections
16405	A3B6.00	other infections
49612	A3B6000	other infections
71502	A3B6100	other infections
53795	A3B6z00	other infections
6856	A3B7.00	other infections
105405	A3BC.00	other infections
109016	A3BD.00	other infections
57266	A3BX.00	other infections
18469	A3BX100	other infections
17114	A3BX200	other infections
50895	A3BX300	other infections
22009	A3BX400	other infections
16888	A3BX500	other infections
45079	A3BX600	other infections
18312	A3BX700	other infections
43434	A3BX800	other infections
60408	A3BX900	other infections
31024	A3BXA00	other infections
26287	A3BXB00	other infections
40253	A3BXD00	other infections
33275	A3BXJ00	other infections
111719	A3BXL00	other infections
41721	A3By.00	other infections
106784	A3By000	other infections
61359	A3By100	other infections
72191	A3By200	other infections
2453	A3By300	other infections
51398	A3By400	other infections
54986	A3By500	other infections
54148	A3By600	other infections
5945	A3By800	other infections
33381	A3Byz00	other infections
15919	A3Bz.00	other infections
104028	A3C..00	other infections
105423	A3C0.00	other infections
112746	A3C0.11	other infections
104731	A3C0000	other infections
104189	A3C0100	other infections
112913	A3C0200	other infections
104315	A3C0300	other infections
104900	A3C0y00	other infections
105716	A3C0z00	other infections
104577	A3C1.00	other infections
104492	A3C1000	other infections
110263	A3C1y00	other infections
110225	A3C1z00	other infections
105102	A3C2.00	other infections
104633	A3C2.11	other infections
105075	A3C3.00	other infections
108045	A3C3.11	other infections
112393	A3C3000	other infections
105053	A3C3y00	other infections
104150	A3Cy.00	other infections
104260	A3Cz.00	other infections
31359	A3y..00	other infections
32832	A3z..00	other infections
6923	A661100	other infections
73795	A661z00	other infections
50408	A730.00	other infections
3470	A76..00	other infections
96536	A760.00	other infections
23314	A761.00	other infections
41465	A761.11	other infections
59412	A76z.00	other infections
16470	A77..00	other infections
61749	A770.11	other infections
19939	A782.00	other infections
70858	A782.11	other infections
71450	A788X00	other infections
37006	A789000	other infections
27641	A789300	other infections
104717	A789311	other infections
50076	A789400	other infections
9124	A78A.00	other infections
21910	A78A000	other infections
99168	A78A100	other infections
59250	A78A200	other infections
53069	A78A300	other infections
25520	A78A400	other infections
32890	A78A500	other infections
27978	A78AW00	other infections
25584	A78AX00	other infections
36113	A78y.00	other infections
51493	A78yz00	other infections
23126	A7y..00	other infections
23998	A7z..00	other infections
22906	A8...00	other infections
53488	A80..00	other infections
23596	A81..00	other infections
65339	A810.00	other infections
44960	A812.00	other infections
49139	A812.12	other infections
65838	A81z.00	other infections
39384	A82..00	other infections
49816	A820.00	other infections
43551	A820000	other infections
98904	A820100	other infections
101833	A820z00	other infections
70592	A821.00	other infections
109227	A821300	other infections
38714	A821400	other infections
43780	A822000	other infections
36062	A823.00	other infections
69970	A82y.00	other infections
72556	A82z.00	other infections
71407	A83..00	other infections
19963	A830.00	other infections
56286	A831.00	other infections
65709	A832.00	other infections
62817	A83z.00	other infections
21430	A87..00	other infections
115586	A870.00	other infections
48684	A871.00	other infections
111005	A87z.00	other infections
63813	A880.00	other infections
73484	A880000	other infections
62498	A880100	other infections
71409	A8z..00	other infections
8431	A9...00	other infections
5797	A9...11	other infections
100819	A9...13	other infections
27420	A90..00	other infections
55651	A900.00	other infections
111982	A900.11	other infections
50581	A900.12	other infections
69219	A900.14	other infections
22157	A900.16	other infections
92295	A901.00	other infections
96395	A902.00	other infections
50273	A903.00	other infections
45320	A904.00	other infections
111986	A904000	other infections
111987	A904100	other infections
57279	A904200	other infections
111988	A904z00	other infections
96206	A905.00	other infections
111989	A905z00	other infections
48725	A906.00	other infections
96000	A907.00	other infections
60039	A90z.00	other infections
58742	A91..00	other infections
46105	A910.00	other infections
29018	A911.00	other infections
50364	A912.00	other infections
69997	A912000	other infections
111866	A912100	other infections
73516	A912200	other infections
48291	A912300	other infections
65975	A912z00	other infections
61264	A913.00	other infections
104745	A913000	other infections
111990	A913100	other infections
111991	A913200	other infections
66840	A913300	other infections
37158	A913400	other infections
62228	A913500	other infections
65411	A913z00	other infections
93032	A914.00	other infections
31555	A915.00	other infections
99575	A915000	other infections
72903	A915100	other infections
111992	A915200	other infections
101577	A915z00	other infections
60942	A916.00	other infections
66108	A916.11	other infections
88995	A916.12	other infections
111993	A916000	other infections
70966	A916100	other infections
111994	A916z00	other infections
44046	A917.00	other infections
73634	A918.00	other infections
59496	A918000	other infections
73589	A918z00	other infections
37809	A919.00	other infections
60927	A91X.00	other infections
54426	A92..00	other infections
111995	A920.00	other infections
93031	A92z.00	other infections
23454	A931.00	other infections
61562	A932.00	other infections
111996	A932000	other infections
55918	A932100	other infections
61436	A932300	other infections
111997	A932400	other infections
111998	A932z00	other infections
111999	A93y.00	other infections
65897	A93y000	other infections
72175	A93y100	other infections
112000	A93yz00	other infections
31440	A94..00	other infections
42397	A940.00	other infections
60680	A941.00	other infections
60737	A942.00	other infections
112002	A943.00	other infections
70231	A94y.00	other infections
112003	A94y000	other infections
58738	A94y200	other infections
7007	A94y400	other infections
72592	A94y500	other infections
99611	A94yz00	other infections
56349	A94z.00	other infections
74008	A95..00	other infections
92243	A950.00	other infections
112004	A951.00	other infections
112005	A952.00	other infections
106199	A953.00	other infections
112006	A954.00	other infections
112007	A954.11	other infections
110579	A955.00	other infections
105007	A956.00	other infections
112008	A957.00	other infections
65014	A957000	other infections
54581	A957100	other infections
112009	A957200	other infections
98886	A957z00	other infections
40846	A95y.00	other infections
112010	A95z.00	other infections
28746	A96..00	other infections
63694	A97..00	other infections
4601	A97..11	other infections
3791	A97..12	other infections
65249	A970.00	other infections
55984	A971.00	other infections
28989	A97z.00	other infections
3965	A98..00	other infections
23460	A980.00	other infections
44279	A980000	other infections
4788	A980100	other infections
1995	A980200	other infections
40228	A980z00	other infections
94523	A981.00	other infections
112011	A981000	other infections
10295	A981100	other infections
97403	A981111	other infections
17966	A981200	other infections
20018	A981300	other infections
48100	A981311	other infections
96427	A981400	other infections
31366	A981500	other infections
8716	A981600	other infections
97359	A981611	other infections
31380	A981700	other infections
61131	A981z00	other infections
59489	A982.00	other infections
94520	A982000	other infections
12018	A982100	other infections
69423	A982200	other infections
106493	A982z00	other infections
97383	A983.00	other infections
112012	A983000	other infections
48908	A983100	other infections
19237	A983200	other infections
50542	A983300	other infections
112013	A983400	other infections
17337	A983500	other infections
51488	A983600	other infections
112014	A983611	other infections
16101	A983700	other infections
112015	A983z00	other infections
17599	A984.00	other infections
44062	A984000	other infections
24239	A984011	other infections
106506	A984100	other infections
62190	A984200	other infections
72172	A984300	other infections
5064	A984z00	other infections
57670	A985.00	other infections
23443	A985000	other infections
49377	A985100	other infections
60087	A985111	other infections
43481	A985112	other infections
42420	A985200	other infections
51894	A985300	other infections
104978	A985z00	other infections
67955	A985z11	other infections
50882	A986.00	other infections
47200	A987.00	other infections
67564	A987000	other infections
52375	A987100	other infections
73699	A987z00	other infections
71967	A98y.00	other infections
56496	A98y000	other infections
112016	A98y100	other infections
96449	A98y200	other infections
33364	A98y300	other infections
112017	A98y400	other infections
39736	A98y500	other infections
40219	A98yy00	other infections
71114	A98yy11	other infections
46100	A98yy12	other infections
93945	A98yy13	other infections
4126	A98yy14	other infections
99680	A98yz00	other infections
54561	A98yz11	other infections
5104	A98yz12	other infections
37545	A98z.00	other infections
274	A98z.11	other infections
35906	A990.00	other infections
89432	A990.11	other infections
12311	A991.00	other infections
109467	A991000	other infections
112019	A991100	other infections
46653	A992.00	other infections
1625	A994.00	other infections
102844	A995.00	other infections
73571	A9y..00	other infections
53986	A9z..00	other infections
2164	AA0..00	other infections
57309	AA00.00	other infections
98921	AA0y.00	other infections
54151	AA0y000	other infections
99167	AA0y100	other infections
72281	AA0yz00	other infections
62846	AA0yz12	other infections
90452	AA0yz13	other infections
41653	AA0z.00	other infections
35750	AA10.00	other infections
20896	AA11.00	other infections
31536	AA12.00	other infections
16067	AA1z.11	other infections
16954	AA1z.12	other infections
31357	AA2..00	other infections
40245	AA2..12	other infections
56481	AA21.00	other infections
56903	AA21.11	other infections
94608	AA22.00	other infections
21774	AA23.00	other infections
15838	AA24.00	other infections
71165	AA25.00	other infections
53708	AA25.11	other infections
61702	AA26.00	other infections
106133	AA26.12	other infections
114861	AA26.13	other infections
38779	AA26.14	other infections
39802	AA26.15	other infections
115780	AA2x.00	other infections
64989	AA2x000	other infections
72178	AA2x100	other infections
68976	AA2y.00	other infections
66373	AA2z.00	other infections
99207	AA3..00	other infections
100903	AA30.00	other infections
104138	AA30.11	other infections
66647	AA4..00	other infections
40512	AA40.00	other infections
61981	AA4y.00	other infections
61262	AA4z.00	other infections
72343	AAy..00	other infections
48774	AAz..00	other infections
38300	AD...00	other infections
51962	AD00.00	other infections
44971	AD01.00	other infections
31619	AD02.00	other infections
56762	AD04.00	other infections
66185	AD05.00	other infections
1033	AD1..00	other infections
15542	AD10.00	other infections
58955	AD10000	other infections
94572	AD10011	other infections
62004	AD10012	other infections
14775	AD10100	other infections
590	AD10111	other infections
21999	AD10200	other infections
49237	AD10300	other infections
29552	AD10z00	other infections
16094	AD1y.00	other infections
28206	AD1z.00	other infections
2836	AD6..00	other infections
55623	AD6y.00	other infections
65334	AD6z.00	other infections
53311	ADy..00	other infections
110679	ADy0.00	other infections
41773	ADz..00	other infections
29395	AE0..00	other infections
65464	AE00.00	other infections
73273	AE01.00	other infections
40990	AE02.00	other infections
73549	AE03.00	other infections
70911	AE04.00	other infections
61442	AE0z.00	other infections
60428	Ay...00	other infections
106390	Ayu0000	other infections
97177	Ayu0100	other infections
102587	Ayu0200	other infections
69774	Ayu0300	other infections
114841	Ayu0400	other infections
105980	Ayu0500	other infections
110470	Ayu0600	other infections
97869	Ayu0700	other infections
105755	Ayu0900	other infections
110210	Ayu0A00	other infections
97795	Ayu0G00	other infections
52750	Ayu0H00	other infections
73149	Ayu1.00	other infections
73185	Ayu1000	other infections
73225	Ayu1100	other infections
55298	Ayu1300	other infections
106837	Ayu1400	other infections
111118	Ayu1500	other infections
72680	Ayu1600	other infections
113107	Ayu1700	other infections
106521	Ayu1800	other infections
97922	Ayu1900	other infections
111264	Ayu2700	other infections
99728	Ayu2C00	other infections
111534	Ayu2E00	other infections
113303	Ayu3.00	other infections
73936	Ayu3200	other infections
96793	Ayu3300	other infections
99064	Ayu3500	other infections
70216	Ayu3600	other infections
68288	Ayu3800	other infections
114952	Ayu3900	other infections
100943	Ayu3A00	other infections
112346	Ayu3C00	other infections
72924	Ayu3D00	other infections
101759	Ayu3E00	other infections
98545	Ayu3F00	other infections
114950	Ayu3K00	other infections
53809	Ayu3L00	other infections
52882	Ayu3R00	other infections
52757	Ayu3S00	other infections
95448	Ayu3T00	other infections
63776	Ayu3U00	other infections
70224	Ayu3V00	other infections
98087	Ayu3W00	other infections
70203	Ayu3X00	other infections
97727	Ayu4.00	other infections
112020	Ayu4000	other infections
112021	Ayu4100	other infections
112022	Ayu4200	other infections
107176	Ayu4300	other infections
101660	Ayu4400	other infections
97467	Ayu4500	other infections
112023	Ayu4600	other infections
110161	Ayu4700	other infections
112024	Ayu4800	other infections
97601	Ayu4900	other infections
100896	Ayu4A00	other infections
112025	Ayu4B00	other infections
73252	Ayu4C00	other infections
65972	Ayu4D00	other infections
109357	Ayu4E00	other infections
53791	Ayu4F00	other infections
112026	Ayu4H00	other infections
73277	Ayu4J00	other infections
65979	Ayu4K00	other infections
108583	Ayu4N00	other infections
97363	Ayu5000	other infections
111314	Ayu5500	other infections
94149	Ayu5700	other infections
112027	Ayu6.00	other infections
102161	Ayu6000	other infections
73944	Ayu6100	other infections
53749	Ayu6200	other infections
93520	Ayu7.00	other infections
105851	Ayu7000	other infections
115214	Ayu7200	other infections
112030	AyuC000	other infections
104134	AyuC400	other infections
106978	AyuJ200	other infections
93768	AyuJ400	other infections
99210	AyuK000	other infections
52722	AyuK100	other infections
109398	AyuK300	other infections
113669	AyuK400	other infections
111229	AyuK500	other infections
52959	AyuK600	other infections
112847	AyuK700	other infections
107191	AyuK800	other infections
106031	AyuK900	other infections
96583	AyuKA00	other infections
99721	AyuKH00	other infections
41731	AyuKH11	other infections
	AyuL.	other infections
57588	AyuL.00	other infections
47313	AyuL000	other infections
34793	Az...00	other infections
70773	C050100	other infections
29296	C050200	other infections
53993	C13y000	other infections
61303	C141.00	other infections
63936	D111500	other infections
57859	D201200	other infections
65351	D201211	other infections
4252	D411.00	other infections
32947	D412.00	other infections
16586	D412.11	other infections
14953	D412000	other infections
29526	D412100	other infections
15230	D412z00	other infections
1480	D413.00	other infections
35702	D415300	other infections
50683	E030100	other infections
69359	E031100	other infections
114742	Eu05900	other infections
6838	F00..00	other infections
2845	F000.00	other infections
4605	F001.00	other infections
4396	F002.00	other infections
50303	F003.00	other infections
11976	F004.00	other infections
11736	F005.00	other infections
99700	F007.00	other infections
112039	F007000	other infections
50873	F007100	other infections
97624	F007200	other infections
72216	F007300	other infections
72315	F007400	other infections
100885	F007500	other infections
72444	F007600	other infections
107659	F007700	other infections
56366	F007800	other infections
66554	F007z00	other infections
97348	F00y.00	other infections
114847	F00y000	other infections
66107	F00y100	other infections
52479	F00y200	other infections
42699	F00y211	other infections
46388	F00y212	other infections
72193	F00y400	other infections
68978	F00y411	other infections
70408	F00y500	other infections
70181	F00y511	other infections
90288	F00y600	other infections
52697	F00y611	other infections
72095	F00yz00	other infections
63007	F00z.00	other infections
27627	F01..00	other infections
31983	F010000	other infections
72646	F012.00	other infections
40088	F01y000	other infections
34412	F01z.00	other infections
3945	F02..00	other infections
48106	F020.00	other infections
64613	F021.00	other infections
49633	F022.00	other infections
2386	F02z.00	other infections
25252	F03..00	other infections
52408	F031.00	other infections
35375	F033.00	other infections
67787	F033000	other infections
8115	F033011	other infections
73435	F033100	other infections
72549	F033111	other infections
112040	F033200	other infections
99925	F033300	other infections
97778	F033311	other infections
35344	F033z00	other infections
40323	F03X.00	other infections
53080	F03y.00	other infections
28567	F04..00	other infections
48104	F040.00	other infections
27466	F040.11	other infections
57529	F040000	other infections
11987	F040011	other infections
67971	F040100	other infections
40670	F040111	other infections
53443	F040200	other infections
45875	F040211	other infections
50688	F040300	other infections
57251	F040311	other infections
8095	F040400	other infections
54980	F040500	other infections
31466	F040511	other infections
54908	F040600	other infections
73533	F040z00	other infections
15434	F041.00	other infections
50805	F041000	other infections
62983	F041100	other infections
73764	F041200	other infections
105288	F041300	other infections
60611	F041z00	other infections
42438	F04X.00	other infections
23466	F04z.00	other infections
31091	F04z000	other infections
49715	F05..00	other infections
41180	F053.00	other infections
91907	F06..00	other infections
66907	F212.00	other infections
6376	F370.00	other infections
63544	F370z00	other infections
52089	F374300	other infections
29420	F400.00	other infections
112641	F400000	other infections
61617	F400400	other infections
9176	F400500	other infections
19986	F400z00	other infections
6929	F43..00	other infections
20130	F440600	other infections
28386	F4A0400	other infections
3764	F4A5300	other infections
48197	F4A5400	other infections
94249	F4A5500	other infections
3790	F4C0.11	other infections
12595	F4C0300	other infections
3690	F4C3300	other infections
7600	F4C6000	other infections
56499	F4Cy000	other infections
7620	F4D..00	other infections
16011	F4D0.11	other infections
5500	F4D1.00	other infections
4633	F4D1000	other infections
2079	F4D1100	other infections
16835	F4D1200	other infections
7012	F4D1212	other infections
7821	F4D1400	other infections
11214	F4D1z00	other infections
63904	F4D4.00	other infections
53384	F4D5.00	other infections
38644	F4Dy.00	other infections
15492	F4Dz.00	other infections
36160	F4F3.00	other infections
7245	F4F3.11	other infections
702	F4F3000	other infections
20664	F4F3200	other infections
62883	F4F3300	other infections
36238	F4F3z00	other infections
34829	F4F4.00	other infections
6909	F4F4.11	other infections
44521	F4F4100	other infections
62904	F4F4z00	other infections
29141	F4Fy000	other infections
42537	F4G0.00	other infections
44486	F4G0000	other infections
4328	F4G0100	other infections
24824	F4G0200	other infections
61717	F4G0400	other infections
63561	F4G0z00	other infections
67869	F4G1.00	other infections
67505	F4G1000	other infections
17007	F4G1200	other infections
71969	F4G1z00	other infections
62239	F4K0800	other infections
2138	F501.00	other infections
1242	F501000	other infections
14907	F501100	other infections
20144	F501111	other infections
8852	F501112	other infections
15107	F501200	other infections
68242	F501400	other infections
27616	F501411	other infections
16249	F501700	other infections
17353	F501711	other infections
36760	F501900	other infections
41009	F501A00	other infections
27669	F501E00	other infections
8700	F501F00	other infections
26065	F501G00	other infections
41806	F501y00	other infections
41120	F501z00	other infections
3350	F502.00	other infections
630	F502z00	other infections
16969	F506.00	other infections
5577	F51..00	other infections
5887	F510.00	other infections
18371	F510000	other infections
5148	F510011	other infections
7730	F510100	other infections
21012	F510200	other infections
15973	F510300	other infections
20374	F510z00	other infections
6559	F511.00	other infections
24742	F511.11	other infections
35910	F511100	other infections
3817	F511200	other infections
31353	F511300	other infections
33661	F511z00	other infections
2686	F512.00	other infections
1184	F512.12	other infections
62905	F512100	other infections
20578	F512z00	other infections
34348	F513.00	other infections
25188	F513100	other infections
9993	F513111	other infections
26085	F513z00	other infections
17772	F514.00	other infections
5102	F514100	other infections
5390	F514200	other infections
21749	F514300	other infections
21725	F514z00	other infections
16121	F515.00	other infections
67441	F515000	other infections
62907	F515100	other infections
69893	F515200	other infections
65039	F515z00	other infections
10517	F518.00	other infections
1474	F52..00	other infections
2137	F520.00	other infections
10781	F520000	other infections
20669	F520100	other infections
61497	F520300	other infections
20372	F520z00	other infections
17866	F521.00	other infections
24590	F522.00	other infections
1376	F523.00	other infections
15568	F524.00	other infections
20871	F524000	other infections
9973	F525.00	other infections
3694	F526.00	other infections
4348	F527.00	other infections
1134	F528.00	other infections
267	F52z.00	other infections
1513	F52z.11	other infections
11399	F53..00	other infections
37443	F530.00	other infections
30216	F530.11	other infections
48721	F530000	other infections
50034	F530100	other infections
73570	F530300	other infections
11221	F530z00	other infections
5251	F531.00	other infections
15003	F531z00	other infections
2567	F53z.00	other infections
56902	F563300	other infections
34271	F563311	other infections
105982	Fyu0000	other infections
100619	Fyu0300	other infections
61924	Fyu0400	other infections
95336	Fyu0500	other infections
105627	Fyu0600	other infections
99730	Fyu0A00	other infections
62548	Fyu0B00	other infections
105920	Fyu0D00	other infections
98788	FyuC400	other infections
53869	FyuF000	other infections
52749	FyuN000	other infections
52118	FyuN100	other infections
101532	FyuN300	other infections
111110	FyuN600	other infections
73102	FyuN700	other infections
99403	FyuP000	other infections
111756	FyuP100	other infections
53734	FyuP200	other infections
98656	FyuP300	other infections
72914	FyuP500	other infections
94561	FyuP700	other infections
115445	FyuPD00	other infections
61379	G500100	other infections
57126	G500300	other infections
103850	G500500	other infections
104081	G50z300	other infections
59677	G50z400	other infections
64481	G50z500	other infections
60411	G50z511	other infections
25617	G510.00	other infections
4939	G510.11	other infections
31308	G510000	other infections
5449	G510100	other infections
40569	G510200	other infections
45174	G510z00	other infections
48340	G511.00	other infections
100572	G511200	other infections
115784	G511300	other infections
62494	G511400	other infections
67780	G511600	other infections
27843	G511z00	other infections
91847	G520600	other infections
68411	G520700	other infections
107257	G52y400	other infections
113127	G52y500	other infections
98593	G719.00	other infections
26347	G8y3.00	lower respiratory tract infections
110051	Gy4..00	other infections
108213	Gy40.00	other infections
107260	Gy41.00	other infections
112442	Gyu5200	other infections
97483	Gyu8800	other infections
8025	H0...00	upper respiratory tract infections
3260	H00..00	upper respiratory tract infections
3821	H00..16	upper respiratory tract infections
980	H01..00	upper respiratory tract infections
243	H01..11	upper respiratory tract infections
7021	H010.00	upper respiratory tract infections
8213	H011.00	upper respiratory tract infections
15724	H012.00	upper respiratory tract infections
38816	H013.00	upper respiratory tract infections
94218	H014.00	upper respiratory tract infections
29696	H01y.00	upper respiratory tract infections
19284	H01y000	upper respiratory tract infections
60733	H01yz00	upper respiratory tract infections
33664	H01z.00	upper respiratory tract infections
893	H02..00	upper respiratory tract infections
310	H02..13	upper respiratory tract infections
36219	H020.00	upper respiratory tract infections
24708	H021.00	upper respiratory tract infections
21486	H022.00	upper respiratory tract infections
17899	H023.00	upper respiratory tract infections
92428	H023000	upper respiratory tract infections
29589	H023100	upper respiratory tract infections
53395	H023z00	upper respiratory tract infections
407	H02z.00	upper respiratory tract infections
11499	H03..11	upper respiratory tract infections
10156	H035.00	upper respiratory tract infections
64973	H035100	upper respiratory tract infections
15970	H035z00	upper respiratory tract infections
41324	H04..00	upper respiratory tract infections
142	H040.00	upper respiratory tract infections
26038	H040000	upper respiratory tract infections
62885	H040100	upper respiratory tract infections
10765	H040200	upper respiratory tract infections
31501	H040300	upper respiratory tract infections
43317	H040400	upper respiratory tract infections
51562	H040600	upper respiratory tract infections
52756	H040x00	upper respiratory tract infections
22720	H040z00	upper respiratory tract infections
1257	H041.00	upper respiratory tract infections
12476	H041000	upper respiratory tract infections
68867	H041100	upper respiratory tract infections
16313	H041z00	upper respiratory tract infections
10087	H042.00	upper respiratory tract infections
1285	H042.11	upper respiratory tract infections
25259	H042000	upper respiratory tract infections
69898	H042100	upper respiratory tract infections
24471	H042z00	upper respiratory tract infections
10641	H043.00	upper respiratory tract infections
65650	H043000	upper respiratory tract infections
48669	H043100	upper respiratory tract infections
38128	H043200	upper respiratory tract infections
892	H043z00	upper respiratory tract infections
16120	H04z.00	upper respiratory tract infections
26010	H05..00	upper respiratory tract infections
18908	H050.00	upper respiratory tract infections
6294	H051.00	upper respiratory tract infections
21415	H052.00	upper respiratory tract infections
10093	H053.00	upper respiratory tract infections
4221	H054.00	upper respiratory tract infections
4718	H055.00	upper respiratory tract infections
15628	H05y.00	upper respiratory tract infections
76	H05z.00	upper respiratory tract infections
2637	H05z.11	upper respiratory tract infections
29669	H06..00	lower respiratory tract infections
312	H060.00	lower respiratory tract infections
5978	H060.11	lower respiratory tract infections
50396	H060000	lower respiratory tract infections
101775	H060100	lower respiratory tract infections
71370	H060200	lower respiratory tract infections
11072	H060300	lower respiratory tract infections
21145	H060400	lower respiratory tract infections
11101	H060500	lower respiratory tract infections
9043	H060600	lower respiratory tract infections
43362	H060700	lower respiratory tract infections
21492	H060800	lower respiratory tract infections
49794	H060900	lower respiratory tract infections
31886	H060A00	lower respiratory tract infections
55391	H060v00	lower respiratory tract infections
24800	H060x00	lower respiratory tract infections
20198	H060z00	lower respiratory tract infections
1019	H061.00	lower respiratory tract infections
54533	H061000	lower respiratory tract infections
41589	H061100	lower respiratory tract infections
17185	H061200	lower respiratory tract infections
69192	H061300	lower respiratory tract infections
6181	H061400	lower respiratory tract infections
66228	H061600	lower respiratory tract infections
17917	H061z00	lower respiratory tract infections
6124	H062.00	lower respiratory tract infections
41137	H06z.00	lower respiratory tract infections
2581	H06z000	lower respiratory tract infections
68	H06z011	lower respiratory tract infections
3358	H06z100	lower respiratory tract infections
293	H06z111	lower respiratory tract infections
37447	H06z112	lower respiratory tract infections
4899	H06z200	lower respiratory tract infections
23640	H0y..00	other infections
21113	H0z..00	other infections
32802	H1...00	other infections
10083	H12..00	upper respiratory tract infections
774	H120.00	upper respiratory tract infections
28589	H120000	upper respiratory tract infections
805	H120100	upper respiratory tract infections
15553	H120200	upper respiratory tract infections
16441	H120300	upper respiratory tract infections
16158	H120400	upper respiratory tract infections
42556	H120500	upper respiratory tract infections
42065	H120600	upper respiratory tract infections
104543	H120700	upper respiratory tract infections
14645	H120z00	upper respiratory tract infections
4324	H121.00	upper respiratory tract infections
47426	H121000	upper respiratory tract infections
38879	H121100	upper respiratory tract infections
21562	H121200	upper respiratory tract infections
47269	H121600	upper respiratory tract infections
14926	H121z00	upper respiratory tract infections
12667	H122.00	upper respiratory tract infections
54657	H12z.00	upper respiratory tract infections
2257	H13..00	upper respiratory tract infections
10546	H13..11	upper respiratory tract infections
4433	H130.00	upper respiratory tract infections
3624	H130.12	upper respiratory tract infections
15163	H131.00	upper respiratory tract infections
2984	H131.11	upper respiratory tract infections
1674	H132.00	upper respiratory tract infections
48703	H133.00	upper respiratory tract infections
17173	H135.00	upper respiratory tract infections
49548	H13y.00	upper respiratory tract infections
39501	H13y000	upper respiratory tract infections
2233	H13y100	upper respiratory tract infections
54375	H13yz00	upper respiratory tract infections
5437	H13z.00	upper respiratory tract infections
54475	H14y.00	upper respiratory tract infections
3430	H14yz00	upper respiratory tract infections
3605	H15..00	upper respiratory tract infections
11942	H16..00	upper respiratory tract infections
15231	H160.00	upper respiratory tract infections
25436	H160000	upper respiratory tract infections
17513	H160100	upper respiratory tract infections
49839	H160200	upper respiratory tract infections
73546	H160300	upper respiratory tract infections
4276	H160400	upper respiratory tract infections
41268	H160z00	upper respiratory tract infections
7318	H161.00	upper respiratory tract infections
6173	H16z.00	upper respiratory tract infections
15228	H1y1000	upper respiratory tract infections
22862	H1y1A00	upper respiratory tract infections
1309	H1y1z14	upper respiratory tract infections
25156	H1y2100	upper respiratory tract infections
12231	H1y2200	upper respiratory tract infections
27279	H1y2300	upper respiratory tract infections
14710	H1y2600	upper respiratory tract infections
93040	H1y5000	upper respiratory tract infections
61518	H1y7100	upper respiratory tract infections
34656	H1y7500	upper respiratory tract infections
51893	H1yz000	upper respiratory tract infections
1849	H21..00	lower respiratory tract infections
29166	H21..11	lower respiratory tract infections
28634	H22..00	lower respiratory tract infections
22795	H22..11	lower respiratory tract infections
23546	H220.00	lower respiratory tract infections
30591	H221.00	lower respiratory tract infections
37881	H222.00	lower respiratory tract infections
48804	H222.11	lower respiratory tract infections
12423	H223.00	lower respiratory tract infections
63858	H223000	lower respiratory tract infections
5612	H224.00	lower respiratory tract infections
50867	H22y.00	lower respiratory tract infections
65419	H22y000	lower respiratory tract infections
60299	H22y011	lower respiratory tract infections
45425	H22y100	lower respiratory tract infections
12061	H22y200	lower respiratory tract infections
52384	H22yX00	lower respiratory tract infections
43884	H22yz00	lower respiratory tract infections
23095	H22z.00	lower respiratory tract infections
25694	H23..00	lower respiratory tract infections
30653	H23..11	lower respiratory tract infections
60119	H230.00	lower respiratory tract infections
1576	H231.00	lower respiratory tract infections
73735	H232.00	lower respiratory tract infections
17025	H233.00	lower respiratory tract infections
34251	H23z.00	lower respiratory tract infections
40498	H24..00	lower respiratory tract infections
24316	H24..11	lower respiratory tract infections
41034	H240.00	lower respiratory tract infections
43286	H241.00	lower respiratory tract infections
62623	H242.00	lower respiratory tract infections
30437	H243.00	lower respiratory tract infections
35082	H243.11	lower respiratory tract infections
106908	H244.00	lower respiratory tract infections
34274	H246.00	lower respiratory tract infections
110440	H247.00	lower respiratory tract infections
52071	H247000	lower respiratory tract infections
103404	H247100	lower respiratory tract infections
53969	H247z00	lower respiratory tract infections
69782	H24y.00	lower respiratory tract infections
61623	H24y000	lower respiratory tract infections
67901	H24y100	lower respiratory tract infections
27519	H24y200	lower respiratory tract infections
60482	H24y300	lower respiratory tract infections
72182	H24y400	lower respiratory tract infections
98782	H24y500	lower respiratory tract infections
49398	H24y600	lower respiratory tract infections
23726	H24y700	lower respiratory tract infections
70559	H24yz00	lower respiratory tract infections
66362	H24z.00	lower respiratory tract infections
886	H25..00	lower respiratory tract infections
16287	H25..11	lower respiratory tract infections
572	H26..00	lower respiratory tract infections
19400	H26..11	lower respiratory tract infections
9639	H260.00	lower respiratory tract infections
3683	H261.00	lower respiratory tract infections
34300	H262.00	lower respiratory tract infections
104121	H2B..00	lower respiratory tract infections
104264	H2C..00	lower respiratory tract infections
11849	H2y..00	lower respiratory tract infections
6094	H2z..00	lower respiratory tract infections
1001	H3...00	lower respiratory tract infections
998	H3...11	lower respiratory tract infections
148	H30..00	lower respiratory tract infections
17359	H30..11	lower respiratory tract infections
7092	H30..12	lower respiratory tract infections
3163	H300.00	lower respiratory tract infections
1934	H301.00	lower respiratory tract infections
152	H302.00	lower respiratory tract infections
3480	H30z.00	lower respiratory tract infections
3243	H31..00	lower respiratory tract infections
25603	H310.00	lower respiratory tract infections
15626	H310000	lower respiratory tract infections
61118	H310z00	lower respiratory tract infections
11150	H311.00	lower respiratory tract infections
40159	H311000	lower respiratory tract infections
37959	H311100	lower respiratory tract infections
61513	H311z00	lower respiratory tract infections
27819	H312.00	lower respiratory tract infections
[truncated: 1,212 more rows]
